# Supplementary material for: Genome analysis of Ceratobasidium theobromae and its causal association with cassava witches’ broom disease in the Philippines
Source: Front Fungal Biol. 2026 Apr 17;7:1800255. doi: 10.3389/ffunb.2026.1800255 (PMC13132867; doi:10.3389/ffunb.2026.1800255)
Supplement: Supplementary file 2 [file Table1.xlsx]

## Sheet: Sheet1
Supplementary table 1. Cassava witches' broom disease (CWBD) incidence in the Philippines recorded during national monitoring from March to September 2024.
project_code	collection_date	lab_code	short_name	variety	visual_symptom	id_location	iso3	latitude	longitude	location_level_2	location_level_3	location_level_4
PDP_00099	20240415	QUE-001 (A)	CWBD	Lakan	P	118888	PHL	12.0152	123.751	Quezon	Real	Cawayan
PDP_00099	20240415	QUE-001 (B)	CWBD	Lakan	P	118888	PHL	12.0152	123.751	Quezon	Real	Cawayan
PDP_00099	20240415	QUE-002 (A)	CWBD	Lakan	P	118889	PHL	14.5425	121.61	Quezon	Real	Malapad
PDP_00099	20240415	QUE-002(B)	CWBD	Lakan	P	118889	PHL	14.5425	121.61	Quezon	Real	Malapad
PDP_00099	20240415	QUE-003 (A)	CWBD	Lakan	P	118889	PHL	14.5425	121.61	Quezon	Real	Malapad
PDP_00099	20240415	QUE-003 (B)	CWBD	Lakan	P	118889	PHL	14.5425	121.61	Quezon	Real	Malapad
PDP_00099	20240917	Que-007	CWBD	Lakan	P	118890	PHL	13.9969	122.559	Quezon	Tagkawayan	Payapa
PDP_00099	20240917	Que-008A	CWBD	Lakan	P	118890	PHL	13.9969	122.559	Quezon	Tagkawayan	Payapa
PDP_00099	20240917	Que-008B	CWBD	Lakan	P	118890	PHL	13.9969	122.559	Quezon	Tagkawayan	Payapa
PDP_00099	20240917	Que-009	CWBD	Lakan	P	118890	PHL	13.9969	122.559	Quezon	Tagkawayan	Payapa
PDP_00099	20240917	Que-010	CWBD	Lakan	P	118890	PHL	13.9969	122.559	Quezon	Tagkawayan	Payapa
PDP_00099	20240917	Que-011	CWBD	Lakan	P	118890	PHL	13.9969	122.559	Quezon	Tagkawayan	Payapa
PDP_00099	20240917	Que-012	CWBD	Lakan	P	118890	PHL	13.9969	122.559	Quezon	Tagkawayan	Payapa
PDP_00099	20240917	Que-013	CWBD	Lakan	P	118890	PHL	13.9969	122.559	Quezon	Tagkawayan	Payapa
PDP_00099	20240917	Que-014	CWBD	Lakan	P	118891	PHL	13.935	122.317	Quezon	Calauag	Kigtan
PDP_00099	20240917	Que-015	CWBD	Lakan	P	118892	PHL	13.9547	122.323	Quezon	Calauag	Sumilang
PDP_00099	20240917	Que-016	CWBD	Lakan	P	118892	PHL	13.9547	122.323	Quezon	Calauag	Sumilang
PDP_00099	20240917	Que-017	CWBD	Lakan	P	118892	PHL	13.9547	122.323	Quezon	Calauag	Sumilang
PDP_00099	20240917	Que-018	CWBD	Lakan	P	118892	PHL	13.9547	122.323	Quezon	Calauag	Sumilang
PDP_00099	20240917	Que-019	CWBD	Lakan	P	118892	PHL	13.9547	122.323	Quezon	Calauag	Sumilang
PDP_00099	20240917	Que-020	CWBD	Lakan	P	118892	PHL	13.9547	122.323	Quezon	Calauag	Sumilang
PDP_00099	20240917	Que-021	CWBD	Lakan	P	118892	PHL	13.9547	122.323	Quezon	Calauag	Sumilang
PDP_00099	20240918	Que-22	CWBD	Lakan	P	118893	PHL	13.3729	122.634	Quezon	Lopez	San Andres
PDP_00099	20240918	Que-23	CWBD	Lakan	P	118893	PHL	13.3729	122.634	Quezon	Lopez	San Andres
PDP_00099	20240918	Que-24	CWBD	Lakan	P	118893	PHL	13.3729	122.634	Quezon	Lopez	San Andres
PDP_00099	20240918	Que-25	CWBD	Lakan	P	118893	PHL	13.3729	122.634	Quezon	Lopez	San Andres
PDP_00099	20240918	Que-26	CWBD	Lakan	P	118893	PHL	13.3729	122.634	Quezon	Lopez	San Andres
PDP_00099	20240918	Que-27	CWBD	Lakan	P	118893	PHL	13.3729	122.634	Quezon	Lopez	San Andres
PDP_00099	20240918	Que-28	CWBD	Lakan	P	118893	PHL	13.3729	122.634	Quezon	Lopez	San Andres
PDP_00099	20240918	Que-29	CWBD	Lakan	P	118893	PHL	13.3729	122.634	Quezon	Lopez	San Andres
PDP_00099	20240918	Que-30	CWBD	Lakan	P	118893	PHL	13.3729	122.634	Quezon	Lopez	San Andres
PDP_00099	20240918	Que-31	CWBD	Lakan	P	118893	PHL	13.3729	122.634	Quezon	Lopez	San Andres
PDP_00099	20240918	Que-32	CWBD	Lakan	P	118893	PHL	13.3729	122.634	Quezon	Lopez	San Andres
PDP_00099	20240918	Que-33	CWBD	Lakan	P	118893	PHL	13.3729	122.634	Quezon	Lopez	San Andres
PDP_00099	20240918	Que-34	CWBD	Lakan	P	118893	PHL	13.3729	122.634	Quezon	Lopez	San Andres
PDP_00099	20240918	Que-35	CWBD	Lakan	P	118893	PHL	13.3729	122.634	Quezon	Lopez	San Andres
PDP_00099	20240918	Que-36	CWBD	Lakan	P	118893	PHL	13.3729	122.634	Quezon	Lopez	San Andres
PDP_00099	20240918	Que-37 A	CWBD	Lakan	P	118893	PHL	13.3729	122.634	Quezon	Lopez	San Andres
PDP_00099	20240918	Que-37 B	CWBD	Lakan	P	118893	PHL	13.3729	122.634	Quezon	Lopez	San Andres
PDP_00099	20240422	LEY-001	CWBD	Unknown	N	118894	PHL	10.7522	124.791	Leyte	Baybay
PDP_00099	20240422	LEY-002	CWBD	Unknown	N	118894	PHL	10.7522	124.791	Leyte	Baybay
PDP_00099	20240422	LEY-003	CWBD	Unknown	N	118894	PHL	10.7522	124.791	Leyte	Baybay
PDP_00099	20240422	LEY-004	CWBD	Unknown	N	118894	PHL	10.7522	124.791	Leyte	Baybay
PDP_00099	20240422	LEY-005	CWBD	Unknown	N	118894	PHL	10.7522	124.791	Leyte	Baybay
PDP_00099	20240422	LEY-006	CWBD	Unknown	N	118894	PHL	10.7522	124.791	Leyte	Baybay
PDP_00099	20240422	LEY-007	CWBD	Unknown	N	118894	PHL	10.7522	124.791	Leyte	Baybay
PDP_00099	20240422	LEY-008	CWBD	Unknown	N	118894	PHL	10.7522	124.791	Leyte	Baybay
PDP_00099	20240422	LEY-009	CWBD	CG-02-01-01	P	118895	PHL	10.7475	124.788	Leyte	Baybay
PDP_00099	20240422	LEY-010	CWBD	CG-02-01-01	P	118895	PHL	10.7475	124.788	Leyte	Baybay
PDP_00099	20240422	LEY-011	CWBD	CG-02-01-01	N	118895	PHL	10.7475	124.788	Leyte	Baybay
PDP_00099	20240422	LEY-012	CWBD	MOP-641	N	118895	PHL	10.7475	124.788	Leyte	Baybay
PDP_00099	20240422	LEY-013	CWBD	MOP-681	P	118895	PHL	10.7475	124.788	Leyte	Baybay
PDP_00099	20240422	LEY-014	CWBD	MB	P	118895	PHL	10.7475	124.788	Leyte	Baybay
PDP_00099	20240422	LEY-015	CWBD	MOP-681	N	118895	PHL	10.7475	124.788	Leyte	Baybay
PDP_00099	20240422	LEY-016	CWBD	MOP-681	N	118895	PHL	10.7475	124.788	Leyte	Baybay
PDP_00099	20240422	LEY-017	CWBD	MOP-681	P	118895	PHL	10.7475	124.788	Leyte	Baybay
PDP_00099	20240422	LEY-018	CWBD	MOP-681	P	118895	PHL	10.7475	124.788	Leyte	Baybay
PDP_00099	20240422	LEY-019	CWBD	MB	N	118895	PHL	10.7475	124.788	Leyte	Baybay
PDP_00099	20240422	LEY-020	CWBD	NSIC CV 48	N	118895	PHL	10.7475	124.788	Leyte	Baybay
PDP_00099	20240422	LEY-021	CWBD	MOP-641	N	118895	PHL	10.7475	124.788	Leyte	Baybay
PDP_00099	20240422	LEY-022	CWBD	NSIC CV 48	N	118895	PHL	10.7475	124.788	Leyte	Baybay
PDP_00099	20240422	LEY-023	CWBD	Golden yellow	N	118895	PHL	10.7475	124.788	Leyte	Baybay
PDP_00099	20240423	LEY-024	CWBD	Lakan 1	N	118896	PHL	11.0511	124.609	Leyte	Ormoc City	San Pablo; MAO organic farm
PDP_00099	20240423	LEY-025	CWBD	Lakan 1	N	118896	PHL	11.0511	124.609	Leyte	Ormoc City	San Pablo; MAO organic farm
PDP_00099	20240423	LEY-026	CWBD	Lakan 1	N	118896	PHL	11.0511	124.609	Leyte	Ormoc City	San Pablo; MAO organic farm
PDP_00099	20240423	LEY-027	CWBD	Lakan 1	N	118896	PHL	11.0511	124.609	Leyte	Ormoc City	San Pablo; MAO organic farm
PDP_00099	20240423	LEY-028	CWBD	Golden yellow	P	118897	PHL	11.0308	124.679	Leyte	Ormoc City	Quezon Jr
PDP_00099	20240423	LEY-029	CWBD	Golden yellow	P	118897	PHL	11.0308	124.679	Leyte	Ormoc City	Quezon Jr
PDP_00099	20240423	LEY-030	CWBD	Golden yellow	P	118897	PHL	11.0308	124.679	Leyte	Ormoc City	Quezon Jr
PDP_00099	20240423	LEY-031	CWBD	Golden yellow	P	118897	PHL	11.0308	124.679	Leyte	Ormoc City	Quezon Jr
PDP_00099	20240423	LEY-032	CWBD	Golden yellow	P	118897	PHL	11.0308	124.679	Leyte	Ormoc City	Quezon Jr
PDP_00099	20240423	LEY-033	CWBD	Golden yellow	N	118897	PHL	11.0308	124.679	Leyte	Ormoc City	Quezon Jr
PDP_00099	20240423	LEY-034	CWBD	Golden yellow	N	118897	PHL	11.0308	124.679	Leyte	Ormoc City	Quezon Jr
PDP_00099	20240423	LEY-035	CWBD	Golden yellow	P	118897	PHL	11.0308	124.679	Leyte	Ormoc City	Quezon Jr
PDP_00099	20240423	LEY-036	CWBD	Golden yellow	P	118897	PHL	11.0308	124.679	Leyte	Ormoc City	Quezon Jr
PDP_00099	20240423	LEY-037	CWBD	Golden yellow	P	118897	PHL	11.0308	124.679	Leyte	Ormoc City	Quezon Jr
PDP_00099	20240423	LEY-038	CWBD	Golden yellow	P	118897	PHL	11.0308	124.679	Leyte	Ormoc City	Quezon Jr
PDP_00099	20240423	LEY-039	CWBD	Golden yellow	N	118897	PHL	11.0308	124.679	Leyte	Ormoc City	Quezon Jr
PDP_00099	20240423	LEY-040	CWBD	Golden yellow	P	118897	PHL	11.0308	124.679	Leyte	Ormoc City	Quezon Jr
PDP_00099	20240423	LEY-041	CWBD	Golden yellow	P	118897	PHL	11.0308	124.679	Leyte	Ormoc City	Quezon Jr
PDP_00099	20240423	LEY-042	CWBD	Lakan 1	P	118898	PHL	11.0214	124.675	Leyte	Ormoc City	Quezon Jr
PDP_00099	20240423	LEY-043	CWBD	Lakan 1	N	118898	PHL	11.0214	124.675	Leyte	Ormoc City	Quezon Jr
PDP_00099	20240423	LEY-044	CWBD	Lakan 1	N	118898	PHL	11.0214	124.675	Leyte	Ormoc City	Quezon Jr
PDP_00099	20240423	LEY-045	CWBD	Lakan 1	N	118898	PHL	11.0214	124.675	Leyte	Ormoc City	Quezon Jr
PDP_00099	20240423	LEY-046	CWBD	Lakan 1	N	118898	PHL	11.0214	124.675	Leyte	Ormoc City	Quezon Jr
PDP_00099	20240423	LEY-047	CWBD	Lakan 1	P	118899	PHL	11.2572	124.709	Leyte	Carigara	Canfabi
PDP_00099	20240423	LEY-048	CWBD	Lakan 1	P	118899	PHL	11.2572	124.709	Leyte	Carigara	Canfabi
PDP_00099	20240423	LEY-049	CWBD	Lakan 1	P	118899	PHL	11.2572	124.709	Leyte	Carigara	Canfabi
PDP_00099	20240423	LEY-050	CWBD	Lakan 1	P	118899	PHL	11.2572	124.709	Leyte	Carigara	Canfabi
PDP_00099	20240423	LEY-051	CWBD	Lakan 1	P	118899	PHL	11.2572	124.709	Leyte	Carigara	Canfabi
PDP_00099	20240423	LEY-052	CWBD	Lakan 1	P	118899	PHL	11.2572	124.709	Leyte	Carigara	Canfabi
PDP_00099	20240423	LEY-053	CWBD	Lakan 1	P	118899	PHL	11.2572	124.709	Leyte	Carigara	Canfabi
PDP_00099	20240423	LEY-054	CWBD	Lakan 1	P	118899	PHL	11.2572	124.709	Leyte	Carigara	Canfabi
PDP_00099	20240423	LEY-055	CWBD	Lakan 1	P	118899	PHL	11.2572	124.709	Leyte	Carigara	Canfabi
PDP_00099	20240423	LEY-056	CWBD	Lakan 1	P	118899	PHL	11.2572	124.709	Leyte	Carigara	Canfabi
PDP_00099	20240423	LEY-057	CWBD	Lakan 1	P	118899	PHL	11.2572	124.709	Leyte	Carigara	Canfabi
PDP_00099	20240423	LEY-058	CWBD	Lakan 1	P	118899	PHL	11.2572	124.709	Leyte	Carigara	Canfabi
PDP_00099	20240423	LEY-059	CWBD	Lakan 1	P	118899	PHL	11.2572	124.709	Leyte	Carigara	Canfabi
PDP_00099	20240423	LEY-060	CWBD	Lakan 1	P	118899	PHL	11.2572	124.709	Leyte	Carigara	Canfabi
PDP_00099	20240423	LEY-061	CWBD	Lakan 1	P	118899	PHL	11.2572	124.709	Leyte	Carigara	Canfabi
PDP_00099	20240423	LEY-062	CWBD	Lakan 1	P	118899	PHL	11.2572	124.709	Leyte	Carigara	Canfabi
PDP_00099	20240423	LEY-063	CWBD	Lakan 1	P	118899	PHL	11.2572	124.709	Leyte	Carigara	Canfabi
PDP_00099	20240423	LEY-064	CWBD	Lakan 1	P	118899	PHL	11.2572	124.709	Leyte	Carigara	Canfabi
PDP_00099	20240423	LEY-065	CWBD	Lakan 1	P	118899	PHL	11.2572	124.709	Leyte	Carigara	Canfabi
PDP_00099	20240423	LEY-066	CWBD	Lakan 1	P	118899	PHL	11.2572	124.709	Leyte	Carigara	Canfabi
PDP_00099	20240423	LEY-067	CWBD	Lakan 1	P	118899	PHL	11.2572	124.709	Leyte	Carigara	Canfabi
PDP_00099	20240423	LEY-068	CWBD	Lakan 1	P	118899	PHL	11.2572	124.709	Leyte	Carigara	Canfabi
PDP_00099	20240423	LEY-069	CWBD	Lakan 1	P	118899	PHL	11.2572	124.709	Leyte	Carigara	Canfabi
PDP_00099	20240423	LEY-070	CWBD	Lakan 1	P	118899	PHL	11.2572	124.709	Leyte	Carigara	Canfabi
PDP_00099	20240423	LEY-071	CWBD	Lakan 1	P	118899	PHL	11.2572	124.709	Leyte	Carigara	Canfabi
PDP_00099	20240423	LEY-072	CWBD	Lakan 1	N	118899	PHL	11.2572	124.709	Leyte	Carigara	Canfabi
PDP_00099	20240423	LEY-073	CWBD	Lakan 1	P	118899	PHL	11.2572	124.709	Leyte	Carigara	Canfabi
PDP_00099	20240423	LEY-074	CWBD	Lakan 1	P	118899	PHL	11.2572	124.709	Leyte	Carigara	Canfabi
PDP_00099	20240423	LEY-075	CWBD	Lakan 1	P	118899	PHL	11.2572	124.709	Leyte	Carigara	Canfabi
PDP_00099	20240423	LEY-076	CWBD	Lakan 1	P	118899	PHL	11.2572	124.709	Leyte	Carigara	Canfabi
PDP_00099	20240423	LEY-077	CWBD	Lakan 1	P	118899	PHL	11.2572	124.709	Leyte	Carigara	Canfabi
PDP_00099	20240423	LEY-078	CWBD	Lakan 1	N	118899	PHL	11.2572	124.709	Leyte	Carigara	Canfabi
PDP_00099	20240423	LEY-079	CWBD	Lakan 1	N	118899	PHL	11.2572	124.709	Leyte	Carigara	Canfabi
PDP_00099	20240423	LEY-080	CWBD	Lakan 1	N	118899	PHL	11.2572	124.709	Leyte	Carigara	Canfabi
PDP_00099	20240423	LEY-081	CWBD	Lakan 1	N	118899	PHL	11.2572	124.709	Leyte	Carigara	Canfabi
PDP_00099	20240423	LEY-082	CWBD	Lakan 1	N	118899	PHL	11.2572	124.709	Leyte	Carigara	Canfabi
PDP_00099	20240423	LEY-083	CWBD	Lakan 1	N	118899	PHL	11.2572	124.709	Leyte	Carigara	Canfabi
PDP_00099	20240423	LEY-084	CWBD	Lakan 1	N	118899	PHL	11.2572	124.709	Leyte	Carigara	Canfabi
PDP_00099	20240423	LEY-085	CWBD	Lakan 1	N	118900	PHL	11.1786	125.007	Leyte	Palo
PDP_00099	20240423	LEY-086	CWBD	Lakan 1	N	118900	PHL	11.1786	125.007	Leyte	Palo
PDP_00099	20240423	LEY-087	CWBD	Lakan 1	N	118900	PHL	11.1786	125.007	Leyte	Palo
PDP_00099	20240423	LEY-088	CWBD	Lakan 1	N	118900	PHL	11.1786	125.007	Leyte	Palo
PDP_00099	20240423	LEY-089	CWBD	Lakan 1	N	118900	PHL	11.1786	125.007	Leyte	Palo
PDP_00099	20240423	LEY-090	CWBD	Lakan 1	N	118901	PHL	11.2369	124.993	Leyte	Tacloban	Maharlika highway
PDP_00099	20240423	LEY-091	CWBD	Lakan 1	N	118901	PHL	11.2369	124.993	Leyte	Tacloban	Maharlika highway
PDP_00099	20240423	LEY-092	CWBD	Lakan 1	N	118901	PHL	11.2369	124.993	Leyte	Tacloban	Maharlika highway
PDP_00099	20240423	LEY-093	CWBD	Lakan 1	N	118901	PHL	11.2369	124.993	Leyte	Tacloban	Maharlika highway
PDP_00099	20240424	SAM-001	CWBD	Unknown/Kapulutan	P	118905	PHL	11.8781	124.802	Samar	Tarangnan
PDP_00099	20240424	SAM-002	CWBD	Unknown/Kapulutan	P	118905	PHL	11.8781	124.802	Samar	Tarangnan
PDP_00099	20240424	SAM-003	CWBD	Unknown/Kapulutan	P	118905	PHL	11.8781	124.802	Samar	Tarangnan
PDP_00099	20240424	SAM-004	CWBD	Unknown/Kapulutan	N	118905	PHL	11.8781	124.802	Samar	Tarangnan
PDP_00099	20240424	SAM-005	CWBD	Unknown/Kapulutan	N	118905	PHL	11.8781	124.802	Samar	Tarangnan
PDP_00099	20240424	SAM-006	CWBD	Unknown/Kapulutan	N	118905	PHL	11.8781	124.802	Samar	Tarangnan
PDP_00099	20240424	SAM-007	CWBD	Unknown	P	118906	PHL	11.79	124.991	Samar	Tarangnan
PDP_00099	20240424	SAM-008	CWBD	Unknown	P	118906	PHL	11.79	124.991	Samar	Tarangnan
PDP_00099	20240424	SAM-009	CWBD	Unknown	P	118906	PHL	11.79	124.991	Samar	Tarangnan
PDP_00099	20240424	SAM-010	CWBD	Unknown	P	118906	PHL	11.79	124.991	Samar	Tarangnan
PDP_00099	20240424	SAM-011	CWBD	Unknown	P	118906	PHL	11.79	124.991	Samar	Tarangnan
PDP_00099	20240424	SAM-012	CWBD	Unknown	P	118906	PHL	11.79	124.991	Samar	Tarangnan
PDP_00099	20240424	SAM-013	CWBD	Unknown	P	118906	PHL	11.79	124.991	Samar	Tarangnan
PDP_00099	20240424	SAM-014	CWBD	Unknown	P	118906	PHL	11.79	124.991	Samar	Tarangnan
PDP_00099	20240424	SAM-015	CWBD	Unknown	P	118906	PHL	11.79	124.991	Samar	Tarangnan
PDP_00099	20240424	SAM-016	CWBD	Unknown	P	118906	PHL	11.79	124.991	Samar	Tarangnan
PDP_00099	20240424	SAM-017	CWBD	Unknown	P	118906	PHL	11.79	124.991	Samar	Tarangnan
PDP_00099	20240424	SAM-018	CWBD	Unknown	P	118906	PHL	11.79	124.991	Samar	Tarangnan
PDP_00099	20240424	SAM-019	CWBD	Unknown	P	118906	PHL	11.79	124.991	Samar	Tarangnan
PDP_00099	20240424	SAM-020	CWBD	Unknown	P	118906	PHL	11.79	124.991	Samar	Tarangnan
PDP_00099	20240424	SAM-021	CWBD	Unknown	P	118906	PHL	11.79	124.991	Samar	Tarangnan
PDP_00099	20240424	SAM-022	CWBD	Unknown	P	118906	PHL	11.79	124.991	Samar	Tarangnan
PDP_00099	20240424	SAM-023	CWBD	Unknown	P	118906	PHL	11.79	124.991	Samar	Tarangnan
PDP_00099	20240424	SAM-024	CWBD	Unknown	P	118906	PHL	11.79	124.991	Samar	Tarangnan
PDP_00099	20240424	SAM-025	CWBD	Unknown	P	118906	PHL	11.79	124.991	Samar	Tarangnan
PDP_00099	20240424	SAM-026	CWBD	Unknown	P	118906	PHL	11.79	124.991	Samar	Tarangnan
PDP_00099	20240424	SAM-027	CWBD	Unknown	P	118906	PHL	11.79	124.991	Samar	Tarangnan
PDP_00099	20240424	SAM-028	CWBD	Unknown	P	118906	PHL	11.79	124.991	Samar	Tarangnan
PDP_00099	20240424	SAM-029	CWBD	Unknown	P	118906	PHL	11.79	124.991	Samar	Tarangnan
PDP_00099	20240424	SAM-030	CWBD	Unknown	P	118906	PHL	11.79	124.991	Samar	Tarangnan
PDP_00099	20240424	SAM-031	CWBD	Unknown	P	118906	PHL	11.79	124.991	Samar	Tarangnan
PDP_00099	20240424	SAM-032	CWBD	Unknown	P	118906	PHL	11.79	124.991	Samar	Tarangnan
PDP_00099	20240424	SAM-033	CWBD	Unknown	P	118906	PHL	11.79	124.991	Samar	Tarangnan
PDP_00099	20240424	SAM-034	CWBD	Unknown	P	118906	PHL	11.79	124.991	Samar	Tarangnan
PDP_00099	20240424	SAM-035	CWBD	Unknown	P	118906	PHL	11.79	124.991	Samar	Tarangnan
PDP_00099	20240424	SAM-036	CWBD	Unknown	P	118906	PHL	11.79	124.991	Samar	Tarangnan
PDP_00099	20240424	SAM-037	CWBD	Unknown	N	118906	PHL	11.79	124.991	Samar	Tarangnan
PDP_00099	20240424	SAM-038	CWBD	Unknown	N	118906	PHL	11.79	124.991	Samar	Tarangnan
PDP_00099	20240424	SAM-039	CWBD	Unknown	N	118906	PHL	11.79	124.991	Samar	Tarangnan
PDP_00099	20240424	SAM-040	CWBD	Unknown	N	118906	PHL	11.79	124.991	Samar	Tarangnan
PDP_00099	20240424	SAM-041	CWBD	Unknown	N	118906	PHL	11.79	124.991	Samar	Tarangnan
PDP_00099	20240424	SAM-042	CWBD	Unknown	N	118906	PHL	11.79	124.991	Samar	Tarangnan
PDP_00099	20240424	SAM-043	CWBD	Unknown	N	118906	PHL	11.79	124.991	Samar	Tarangnan
PDP_00099	20240424	SAM-044	CWBD	Unknown	P	118906	PHL	11.79	124.991	Samar	Tarangnan
PDP_00099	20240424	SAM-045	CWBD	Unknown	N	118907	PHL	11.79	124.008	Samar	Motiong
PDP_00099	20240424	SAM-046	CWBD	Unknown/Lakan	N	118907	PHL	11.79	124.008	Samar	Motiong
PDP_00099	20240424	SAM-047	CWBD	Unknown/Lakan	N	118907	PHL	11.79	124.008	Samar	Motiong
PDP_00099	20240424	SAM-048	CWBD	Unknown/Lakan	N	118907	PHL	11.79	124.008	Samar	Motiong
PDP_00099	20240424	SAM-049	CWBD	Unknown/Lakan	P	118907	PHL	11.79	124.008	Samar	Motiong
PDP_00099	20240424	SAM-050	CWBD	Unknown/Lakan	P	118907	PHL	11.79	124.008	Samar	Motiong
PDP_00099	20240424	SAM-051	CWBD	Unknown/Lakan	P	118907	PHL	11.79	124.008	Samar	Motiong
PDP_00099	20240424	SAM-052	CWBD	Unknown/Lakan	P	118907	PHL	11.79	124.008	Samar	Motiong
PDP_00099	20240424	SAM-053	CWBD	Unknown/Lakan	P	118907	PHL	11.79	124.008	Samar	Motiong
PDP_00099	20240424	SAM-054	CWBD	Unknown/Lakan	P	118907	PHL	11.79	124.008	Samar	Motiong
PDP_00099	20240424	SAM-055	CWBD	Unknown/Lakan	P	118907	PHL	11.79	124.008	Samar	Motiong
PDP_00099	20240424	SAM-056	CWBD	Unknown/Lakan	P	118907	PHL	11.79	124.008	Samar	Motiong
PDP_00099	20240424	SAM-057	CWBD	Unknown/Lakan	P	118907	PHL	11.79	124.008	Samar	Motiong
PDP_00099	20240424	SAM-058	CWBD	Unknown/Lakan	P	118907	PHL	11.79	124.008	Samar	Motiong
PDP_00099	20240424	SAM-059	CWBD	Unknown/Lakan	P	118907	PHL	11.79	124.008	Samar	Motiong
PDP_00099	20240424	SAM-060	CWBD	Unknown/Lakan	P	118907	PHL	11.79	124.008	Samar	Motiong
PDP_00099	20240424	SAM-061	CWBD	Unknown/Lakan	P	118907	PHL	11.79	124.008	Samar	Motiong
PDP_00099	20240424	SAM-062	CWBD	Unknown/Lakan	P	118907	PHL	11.79	124.008	Samar	Motiong
PDP_00099	20240424	SAM-063	CWBD	Unknown/Lakan	P	118907	PHL	11.79	124.008	Samar	Motiong
PDP_00099	20240424	SAM-064	CWBD	Unknown/Lakan	P	118907	PHL	11.79	124.008	Samar	Motiong
PDP_00099	20240424	SAM-065	CWBD	Unknown/Lakan	P	118907	PHL	11.79	124.008	Samar	Motiong
PDP_00099	20240424	SAM-066	CWBD	Unknown/Lakan	P	118907	PHL	11.79	124.008	Samar	Motiong
PDP_00099	20240424	SAM-067	CWBD	Unknown/Lakan	P	118907	PHL	11.79	124.008	Samar	Motiong
PDP_00099	20240424	SAM-068	CWBD	Unknown/Lakan	P	118907	PHL	11.79	124.008	Samar	Motiong
PDP_00099	20240424	SAM-069	CWBD	Unknown/Lakan	P	118907	PHL	11.79	124.008	Samar	Motiong
PDP_00099	20240424	SAM-070	CWBD	Unknown/Lakan	N	118907	PHL	11.79	124.008	Samar	Motiong
PDP_00099	20240424	SAM-071	CWBD	Unknown/Lakan	P	118907	PHL	11.79	124.008	Samar	Motiong
PDP_00099	20240424	SAM-072	CWBD	Unknown/Lakan	N	118907	PHL	11.79	124.008	Samar	Motiong
PDP_00099	20240424	SAM-073	CWBD	Unknown/Lakan	P	118907	PHL	11.79	124.008	Samar	Motiong
PDP_00099	20240424	SAM-074	CWBD	Unknown/Lakan	P	118907	PHL	11.79	124.008	Samar	Motiong
PDP_00099	20240424	SAM-075	CWBD	Unknown/Lakan	P	118907	PHL	11.79	124.008	Samar	Motiong
PDP_00099	20240424	SAM-076	CWBD	Unknown/Lakan	P	118907	PHL	11.79	124.008	Samar	Motiong
PDP_00099	20240424	SAM-077	CWBD	Unknown/Lakan	P	118907	PHL	11.79	124.008	Samar	Motiong
PDP_00099	20240424	SAM-078	CWBD	Unknown/Lakan	P	118907	PHL	11.79	124.008	Samar	Motiong
PDP_00099	20240424	SAM-079	CWBD	Unknown/Lakan	N	118907	PHL	11.79	124.008	Samar	Motiong
PDP_00099	20240424	SAM-080	CWBD	Unknown/Lakan	N	118907	PHL	11.79	124.008	Samar	Motiong
PDP_00099	20240424	SAM-081	CWBD	Unknown/Lakan	N	118907	PHL	11.79	124.008	Samar	Motiong
PDP_00099	20240424	SAM-082	CWBD	Unknown/Lakan	P	118907	PHL	11.79	124.008	Samar	Motiong
PDP_00099	20240424	SAM-083	CWBD	Unknown/Lakan	P	118907	PHL	11.79	124.008	Samar	Motiong
PDP_00099	20240424	SAM-084	CWBD	Unknown/Lakan	P	118907	PHL	11.79	124.008	Samar	Motiong
PDP_00099	20240424	SAM-085	CWBD	Unknown/Lakan	P	118907	PHL	11.79	124.008	Samar	Motiong
PDP_00099	20240424	SAM-086	CWBD	Unknown/Lakan	P	118907	PHL	11.79	124.008	Samar	Motiong
PDP_00099	20240424	SAM-087	CWBD	Unknown/Lakan	P	118907	PHL	11.79	124.008	Samar	Motiong
PDP_00099	20240424	SAM-088	CWBD	Unknown/Lakan	P	118907	PHL	11.79	124.008	Samar	Motiong
PDP_00099	20240424	SAM-089	CWBD	Unknown/Lakan	P	118907	PHL	11.79	124.008	Samar	Motiong
PDP_00099	20240424	SAM-090	CWBD	Unknown/Lakan	P	118907	PHL	11.79	124.008	Samar	Motiong
PDP_00099	20240424	SAM-091	CWBD	Unknown/Lakan	P	118907	PHL	11.79	124.008	Samar	Motiong
PDP_00099	20240424	SAM-092	CWBD	Unknown/Lakan	P	118907	PHL	11.79	124.008	Samar	Motiong
PDP_00099	20240424	SAM-093	CWBD	Unknown/Lakan	P	118907	PHL	11.79	124.008	Samar	Motiong
PDP_00099	20240424	SAM-094	CWBD	Unknown/Lakan	P	118907	PHL	11.79	124.008	Samar	Motiong
PDP_00099	20240424	SAM-095	CWBD	Unknown/Lakan	P	118907	PHL	11.79	124.008	Samar	Motiong
PDP_00099	20240424	SAM-096	CWBD	Unknown/Lakan	P	118907	PHL	11.79	124.008	Samar	Motiong
PDP_00099	20240424	SAM-097	CWBD	Unknown/Lakan	P	118907	PHL	11.79	124.008	Samar	Motiong
PDP_00099	20240424	SAM-098	CWBD	Unknown/Lakan	P	118907	PHL	11.79	124.008	Samar	Motiong
PDP_00099	20240424	SAM-099	CWBD	Unknown/Lakan	P	118907	PHL	11.79	124.008	Samar	Motiong
PDP_00099	20240424	SAM-100	CWBD	Unknown/Lakan	P	118907	PHL	11.79	124.008	Samar	Motiong
PDP_00099	20240424	SAM-101	CWBD	Unknown/Lakan	N	118907	PHL	11.79	124.008	Samar	Motiong
PDP_00099	20240716	ISA-001	CWBD	Rayong 72	P	118961	PHL	16.9053	122.058	Isabela	San Mariano	Gangalan
PDP_00099	20240716	ISA-002	CWBD	Rayong 72	P	118961	PHL	16.9053	122.058	Isabela	San Mariano	Gangalan
PDP_00099	20240716	ISA-003	CWBD	Rayong 72	P	118961	PHL	16.9053	122.058	Isabela	San Mariano	Gangalan
PDP_00099	20240716	ISA-004	CWBD	Rayong 72	P	118961	PHL	16.9053	122.058	Isabela	San Mariano	Gangalan
PDP_00099	20240716	ISA-005	CWBD	Rayong 72	P	118961	PHL	16.9053	122.058	Isabela	San Mariano	Gangalan
PDP_00099	20240716	ISA-006	CWBD	Rayong 72	P	118961	PHL	16.9053	122.058	Isabela	San Mariano	Gangalan
PDP_00099	20240716	ISA-007	CWBD	Rayong 72	P	118961	PHL	16.9053	122.058	Isabela	San Mariano	Gangalan
PDP_00099	20240716	ISA-008	CWBD	Rayong 72	P	118961	PHL	16.9053	122.058	Isabela	San Mariano	Gangalan
PDP_00099	20240716	ISA-009	CWBD	Rayong 72	P	118961	PHL	16.9053	122.058	Isabela	San Mariano	Gangalan
PDP_00099	20240716	ISA-010	CWBD	Rayong 72	P	118961	PHL	16.9053	122.058	Isabela	San Mariano	Gangalan
PDP_00099	20240716	ISA-011	CWBD	Rayong 72	P	118961	PHL	16.9053	122.058	Isabela	San Mariano	Gangalan
PDP_00099	20240716	ISA-012	CWBD	Rayong 72	P	118961	PHL	16.9053	122.058	Isabela	San Mariano	Gangalan
PDP_00099	20240716	ISA-013	CWBD	Rayong 72	P	118961	PHL	16.9053	122.058	Isabela	San Mariano	Gangalan
PDP_00099	20240716	ISA-014	CWBD	Rayong 72	P	118961	PHL	16.9053	122.058	Isabela	San Mariano	Gangalan
PDP_00099	20240716	ISA-015	CWBD	Rayong 72	P	118961	PHL	16.9053	122.058	Isabela	San Mariano	Gangalan
PDP_00099	20240716	ISA-016	CWBD	Rayong 72	P	118961	PHL	16.9053	122.058	Isabela	San Mariano	Gangalan
PDP_00099	20240716	ISA-017	CWBD	Rayong 72	P	118961	PHL	16.9053	122.058	Isabela	San Mariano	Gangalan
PDP_00099	20240716	ISA-018	CWBD	Golden Yellow	P	118962	PHL	16.8662	122.082	Isabela	San Mariano	Libertad
PDP_00099	20240716	ISA-019	CWBD	Golden Yellow	P	118962	PHL	16.8662	122.082	Isabela	San Mariano	Libertad
PDP_00099	20240716	ISA-020	CWBD	Golden Yellow	P	118962	PHL	16.8662	122.082	Isabela	San Mariano	Libertad
PDP_00099	20240716	ISA-021	CWBD	Golden Yellow	P	118962	PHL	16.8662	122.082	Isabela	San Mariano	Libertad
PDP_00099	20240716	ISA-022	CWBD	Golden Yellow	P	118962	PHL	16.8662	122.082	Isabela	San Mariano	Libertad
PDP_00099	20240716	ISA-023	CWBD	Golden Yellow	P	118962	PHL	16.8662	122.082	Isabela	San Mariano	Libertad
PDP_00099	20240716	ISA-024	CWBD	Golden Yellow	P	118962	PHL	16.8662	122.082	Isabela	San Mariano	Libertad
PDP_00099	20240716	ISA-025	CWBD	Golden Yellow	P	118962	PHL	16.8662	122.082	Isabela	San Mariano	Libertad
PDP_00099	20240716	ISA-026	CWBD	KU50	P	118962	PHL	16.8662	122.082	Isabela	San Mariano	Libertad
PDP_00099	20240716	ISA-027	CWBD	KU50	P	118962	PHL	16.8662	122.082	Isabela	San Mariano	Libertad
PDP_00099	20240716	ISA-028	CWBD	KU50	P	118962	PHL	16.8662	122.082	Isabela	San Mariano	Libertad
PDP_00099	20240716	ISA-029	CWBD	KU50	P	118962	PHL	16.8662	122.082	Isabela	San Mariano	Libertad
PDP_00099	20240716	ISA-030	CWBD	KU50	P	118962	PHL	16.8662	122.082	Isabela	San Mariano	Libertad
PDP_00099	20240716	ISA-031	CWBD	KU50	P	118962	PHL	16.8662	122.082	Isabela	San Mariano	Libertad
PDP_00099	20240716	ISA-032	CWBD	KU50	P	118962	PHL	16.8662	122.082	Isabela	San Mariano	Libertad
PDP_00099	20240716	ISA-033	CWBD	KU50	P	118962	PHL	16.8662	122.082	Isabela	San Mariano	Libertad
PDP_00099	20240716	ISA-034	CWBD	Unknown	P	118962	PHL	16.8662	122.082	Isabela	San Mariano	Libertad
PDP_00099	20240716	ISA-035	CWBD	Unknown	P	118963	PHL	16.9079	122.023	Isabela	San Mariano	Daragutan East
PDP_00099	20240716	ISA-036	CWBD	Unknown	P	118963	PHL	16.9079	122.023	Isabela	San Mariano	Daragutan East
PDP_00099	20240716	ISA-037	CWBD	Unknown	P	118963	PHL	16.9079	122.023	Isabela	San Mariano	Daragutan East
PDP_00099	20240716	ISA-038	CWBD	Unknown	P	118963	PHL	16.9079	122.023	Isabela	San Mariano	Daragutan East
PDP_00099	20240716	ISA-039	CWBD	Unknown	P	118963	PHL	16.9079	122.023	Isabela	San Mariano	Daragutan East
PDP_00099	20240716	ISA-040	CWBD	Unknown	P	118963	PHL	16.9079	122.023	Isabela	San Mariano	Daragutan East
PDP_00099	20240716	ISA-041	CWBD	Unknown	P	118963	PHL	16.9079	122.023	Isabela	San Mariano	Daragutan East
PDP_00099	20240716	ISA-042	CWBD	Unknown	P	118963	PHL	16.9079	122.023	Isabela	San Mariano	Daragutan East
PDP_00099	20240716	ISA-043	CWBD	Unknown	P	118963	PHL	16.9079	122.023	Isabela	San Mariano	Daragutan East
PDP_00099	20240716	ISA-044	CWBD	Unknown	P	118963	PHL	16.9079	122.023	Isabela	San Mariano	Daragutan East
PDP_00099	20240716	ISA-045	CWBD	Rayong 72	P	118964	PHL	16.8894	121.853	Isabela	Cauayan	Cabugao
PDP_00099	20240716	ISA-046	CWBD	Rayong 72	P	118964	PHL	16.8894	121.853	Isabela	Cauayan	Cabugao
PDP_00099	20240716	ISA-047	CWBD	Rayong 72	P	118964	PHL	16.8894	121.853	Isabela	Cauayan	Cabugao
PDP_00099	20240716	ISA-048	CWBD	Rayong 72	P	118964	PHL	16.8894	121.853	Isabela	Cauayan	Cabugao
PDP_00099	20240716	ISA-049	CWBD	Rayong 72	P	118964	PHL	16.8894	121.853	Isabela	Cauayan	Cabugao
PDP_00099	20240716	ISA-050	CWBD	Rayong 72	P	118964	PHL	16.8894	121.853	Isabela	Cauayan	Cabugao
PDP_00099	20240716	ISA-051	CWBD	Rayong 72	P	118964	PHL	16.8894	121.853	Isabela	Cauayan	Cabugao
PDP_00099	20240716	ISA-052	CWBD	Rayong 72	P	118964	PHL	16.8894	121.853	Isabela	Cauayan	Cabugao
PDP_00099	20240716	ISA-053	CWBD	Rayong 72	P	118964	PHL	16.8894	121.853	Isabela	Cauayan	Cabugao
PDP_00099	20240716	ISA-054	CWBD	Rayong 72	P	118964	PHL	16.8894	121.853	Isabela	Cauayan	Cabugao
PDP_00099	20240716	ISA-055	CWBD	Rayong 72	P	118965	PHL	16.8705	121.86	Isabela	Cauayan	Baculod
PDP_00099	20240716	ISA-056	CWBD	Rayong 72	P	118965	PHL	16.8705	121.86	Isabela	Cauayan	Baculod
PDP_00099	20240716	ISA-057	CWBD	Rayong 72	P	118965	PHL	16.8705	121.86	Isabela	Cauayan	Baculod
PDP_00099	20240716	ISA-058	CWBD	Rayong 72	P	118965	PHL	16.8705	121.86	Isabela	Cauayan	Baculod
PDP_00099	20240716	ISA-059	CWBD	Rayong 72	P	118965	PHL	16.8705	121.86	Isabela	Cauayan	Baculod
PDP_00099	20240716	ISA-060	CWBD	Rayong 72	P	118965	PHL	16.8705	121.86	Isabela	Cauayan	Baculod
PDP_00099	20240716	ISA-061	CWBD	Rayong 72	P	118965	PHL	16.8705	121.86	Isabela	Cauayan	Baculod
PDP_00099	20240716	ISA-062	CWBD	Rayong 72	P	118965	PHL	16.8705	121.86	Isabela	Cauayan	Baculod
PDP_00099	20240716	ISA-063	CWBD	Rayong 72	P	118965	PHL	16.8705	121.86	Isabela	Cauayan	Baculod
PDP_00099	20240716	ISA-064	CWBD	Rayong 72	P	118965	PHL	16.8705	121.86	Isabela	Cauayan	Baculod
PDP_00099	20240716	ISA-065	CWBD	Rayong 5	P	118966	PHL	16.8854	121.629	Isabela	Cauayan	Dicmuray
PDP_00099	20240716	ISA-066	CWBD	Rayong 5	P	118966	PHL	16.8854	121.629	Isabela	Cauayan	Dicmuray
PDP_00099	20240716	ISA-067	CWBD	Rayong 5	P	118966	PHL	16.8854	121.629	Isabela	Cauayan	Dicmuray
PDP_00099	20240717	ISA-068	CWBD	Rayong 72	P	118967	PHL	16.8686	121.874	Isabela	Naguilian	Quinalabasa
PDP_00099	20240717	ISA-069	CWBD	Rayong 72	P	118967	PHL	16.8686	121.874	Isabela	Naguilian	Quinalabasa
PDP_00099	20240717	ISA-070	CWBD	Rayong 72	P	118967	PHL	16.8686	121.874	Isabela	Naguilian	Quinalabasa
PDP_00099	20240717	ISA-071	CWBD	Rayong 72	P	118967	PHL	16.8686	121.874	Isabela	Naguilian	Quinalabasa
PDP_00099	20240717	ISA-072	CWBD	Rayong 72	P	118967	PHL	16.8686	121.874	Isabela	Naguilian	Quinalabasa
PDP_00099	20240717	ISA-073	CWBD	Rayong 72	P	118967	PHL	16.8686	121.874	Isabela	Naguilian	Quinalabasa
PDP_00099	20240717	ISA-074	CWBD	Rayong 72	P	118967	PHL	16.8686	121.874	Isabela	Naguilian	Quinalabasa
PDP_00099	20240717	ISA-075	CWBD	Rayong 72	P	118967	PHL	16.8686	121.874	Isabela	Naguilian	Quinalabasa
PDP_00099	20240717	ISA-076A	CWBD	Rayong 72	P	118967	PHL	16.8686	121.874	Isabela	Naguilian	Quinalabasa
PDP_00099	20240717	ISA-076B	CWBD	Rayong 72	P	118967	PHL	16.8686	121.874	Isabela	Naguilian	Quinalabasa
PDP_00099	20240717	ISA-077A	CWBD	Rayong 72	P	118967	PHL	16.8686	121.874	Isabela	Naguilian	Quinalabasa
PDP_00099	20240717	ISA-077B	CWBD	Rayong 72	P	118967	PHL	16.8686	121.874	Isabela	Naguilian	Quinalabasa
PDP_00099	20240717	ISA-078A	CWBD	Rayong 72	P	118967	PHL	16.8686	121.874	Isabela	Naguilian	Quinalabasa
PDP_00099	20240717	ISA-078B	CWBD	Rayong 72	P	118967	PHL	16.8686	121.874	Isabela	Naguilian	Quinalabasa
PDP_00099	20240717	ISA-079A	CWBD	Rayong 72	P	118967	PHL	16.8686	121.874	Isabela	Naguilian	Quinalabasa
PDP_00099	20240717	ISA-079B	CWBD	Rayong 72	P	118967	PHL	16.8686	121.874	Isabela	Naguilian	Quinalabasa
PDP_00099	20240717	ISA-080A	CWBD	Rayong 72	P	118967	PHL	16.8686	121.874	Isabela	Naguilian	Quinalabasa
PDP_00099	20240717	ISA-080B	CWBD	Rayong 72	P	118967	PHL	16.8686	121.874	Isabela	Naguilian	Quinalabasa
PDP_00099	20240717	ISA-081	CWBD	Rayong 72	P	118968	PHL	16.8768	121.886	Isabela	Naguilian	Cabaruan
PDP_00099	20240717	ISA-082	CWBD	Rayong 72	P	118968	PHL	16.8768	121.886	Isabela	Naguilian	Cabaruan
PDP_00099	20240717	ISA-083	CWBD	Rayong 72	P	118968	PHL	16.8768	121.886	Isabela	Naguilian	Cabaruan
PDP_00099	20240717	ISA-084	CWBD	Rayong 72	P	118968	PHL	16.8768	121.886	Isabela	Naguilian	Cabaruan
PDP_00099	20240717	ISA-085	CWBD	Rayong 72	P	118968	PHL	16.8768	121.886	Isabela	Naguilian	Cabaruan
PDP_00099	20240717	ISA-086	CWBD	Rayong 72	P	118968	PHL	16.8768	121.886	Isabela	Naguilian	Cabaruan
PDP_00099	20240717	ISA-087	CWBD	Rayong 72	P	118968	PHL	16.8768	121.886	Isabela	Naguilian	Cabaruan
PDP_00099	20240717	ISA-088	CWBD	Rayong 72	P	118968	PHL	16.8768	121.886	Isabela	Naguilian	Cabaruan
PDP_00099	20240717	ISA-089	CWBD	Rayong 72	P	118968	PHL	16.8768	121.886	Isabela	Naguilian	Cabaruan
PDP_00099	20240717	ISA-090	CWBD	Rayong 72	P	118968	PHL	16.8768	121.886	Isabela	Naguilian	Cabaruan
PDP_00099	20240717	ISA-091	CWBD	Rayong 72	P	118968	PHL	16.8768	121.886	Isabela	Naguilian	Cabaruan
PDP_00099	20240717	ISA-092	CWBD	Rayong 72	P	118968	PHL	16.8768	121.886	Isabela	Naguilian	Cabaruan
PDP_00099	20240717	ISA-093	CWBD	Rayong 72	P	118968	PHL	16.8768	121.886	Isabela	Naguilian	Cabaruan
PDP_00099	20240717	ISA-094	CWBD	Rayong 72	P	118968	PHL	16.8768	121.886	Isabela	Naguilian	Cabaruan
PDP_00099	20240717	ISA-095	CWBD	Rayong 72	P	118968	PHL	16.8768	121.886	Isabela	Naguilian	Cabaruan
PDP_00099	20240717	ISA-096	CWBD	Rayong 72	P	118969	PHL	16.967	121.867	Isabela	Naguilian	Flores
PDP_00099	20240717	ISA-097	CWBD	Rayong 72	P	118969	PHL	16.967	121.867	Isabela	Naguilian	Flores
PDP_00099	20240717	ISA-098	CWBD	Rayong 72	P	118969	PHL	16.967	121.867	Isabela	Naguilian	Flores
PDP_00099	20240716	ISA-099H	CWBD	Rayong 72	N	118970	PHL	16.8976	122.087	Isabela	San Mariano	Gangalan
PDP_00099	20240716	ISA-100H	CWBD	KU50	N	118971	PHL	16.8517	122.085	Isabela	San Mariano	Libertad
PDP_00099	20240716	ISA-101H	CWBD	Golden Yellow	N	118971	PHL	16.8517	122.085	Isabela	San Mariano	Libertad
PDP_00099	20240716	ISA-102H	CWBD	Rayong 72	N	118972	PHL	17.3784	121.884	Isabela	San Mariano	Cabugao
PDP_00099	20240716	ISA-103H	CWBD	Rayong 72	N	118973	PHL	16.8693	121.877	Isabela	San Mariano	Baculod
PDP_00099	20240716	ISA-104H	CWBD	Rayong 5	N	118973	PHL	16.8693	121.877	Isabela	San Mariano	Baculod
PDP_00099	20240716	ISA-105H	CWBD	Rayong 5	N	118974	PHL	16.7205	122.027	Isabela	San Mariano	Dicimuray
PDP_00099	20240520	CEB-001	CWBD	Lakan	N	118975	PHL	11.0714	123.957	Cebu	San Remigio
PDP_00099	20240520	CEB-002	CWBD	Lakan	N	118975	PHL	11.0714	123.957	Cebu	San Remigio
PDP_00099	20240520	CEB-003	CWBD	Lakan	N	118975	PHL	11.0714	123.957	Cebu	San Remigio
PDP_00099	20240520	CEB-004	CWBD	Lakan	N	118975	PHL	11.0714	123.957	Cebu	San Remigio
PDP_00099	20240520	CEB-005	CWBD	Lakan	N	118975	PHL	11.0714	123.957	Cebu	San Remigio
PDP_00099	20240520	CEB-006	CWBD	Lakan	N	118975	PHL	11.0714	123.957	Cebu	San Remigio
PDP_00099	20240520	CEB-007	CWBD	Rayong 5	N	118975	PHL	11.0714	123.957	Cebu	San Remigio
PDP_00099	20240520	CEB-008	CWBD	Rayong 5	N	118975	PHL	11.0714	123.957	Cebu	San Remigio
PDP_00099	20240520	CEB-009	CWBD	Rayong 5	N	118975	PHL	11.0714	123.957	Cebu	San Remigio
PDP_00099	20240520	CEB-010	CWBD	Rayong 5	N	118975	PHL	11.0714	123.957	Cebu	San Remigio
PDP_00099	20240520	CEB-011	CWBD	Rayong 5	N	118975	PHL	11.0714	123.957	Cebu	San Remigio
PDP_00099	20240520	CEB-012	CWBD	Rayong 5	N	118975	PHL	11.0714	123.957	Cebu	San Remigio
PDP_00099	20240520	CEB-013	CWBD	Golden Yellow	N	118976	PHL	11.0235	123.982	Cebu	San Remigio
PDP_00099	20240520	CEB-014	CWBD	Golden Yellow	N	118976	PHL	11.0235	123.982	Cebu	San Remigio
PDP_00099	20240520	CEB-015	CWBD	Golden Yellow	N	118976	PHL	11.0235	123.982	Cebu	San Remigio
PDP_00099	20240520	CEB-016	CWBD	Golden Yellow	N	118976	PHL	11.0235	123.982	Cebu	San Remigio
PDP_00099	20240520	CEB-017	CWBD	Golden Yellow	N	118976	PHL	11.0235	123.982	Cebu	San Remigio
PDP_00099	20240520	CEB-018	CWBD	Lakan	N	118976	PHL	11.0235	123.982	Cebu	San Remigio
PDP_00099	20240520	CEB-019	CWBD	Lakan	N	118976	PHL	11.0235	123.982	Cebu	San Remigio
PDP_00099	20240520	CEB-020	CWBD	Lakan	N	118976	PHL	11.0235	123.982	Cebu	San Remigio
PDP_00099	20240520	CEB-021	CWBD	Lakan	N	118976	PHL	11.0235	123.982	Cebu	San Remigio
PDP_00099	20240520	CEB-022	CWBD	Lakan	N	118976	PHL	11.0235	123.982	Cebu	San Remigio
PDP_00099	20240520	CEB-023	CWBD	Lakan	N	118976	PHL	11.0235	123.982	Cebu	San Remigio
PDP_00099	20240520	CEB-024	CWBD	Lakan	N	118977	PHL	11.0372	123.987	Cebu	Bogo City
PDP_00099	20240520	CEB-025	CWBD	Lakan	N	118977	PHL	11.0372	123.987	Cebu	Bogo City
PDP_00099	20240520	CEB-026	CWBD	Lakan	N	118977	PHL	11.0372	123.987	Cebu	Bogo City
PDP_00099	20240520	CEB-027	CWBD	Lakan	N	118978	PHL	11.0335	123.985	Cebu	Bogo City
PDP_00099	20240520	CEB-028	CWBD	Lakan	N	118978	PHL	11.0335	123.985	Cebu	Bogo City
PDP_00099	20240520	CEB-029	CWBD	Lakan	N	118978	PHL	11.0335	123.985	Cebu	Bogo City
PDP_00099	20240520	CEB-030	CWBD	Lakan	N	118978	PHL	11.0335	123.985	Cebu	Bogo City
PDP_00099	20240520	CEB-031	CWBD	Lakan	N	118978	PHL	11.0335	123.985	Cebu	Bogo City
PDP_00099	20240520	CEB-032	CWBD	Lakan	N	118978	PHL	11.0335	123.985	Cebu	Bogo City
PDP_00099	20240520	CEB-033	CWBD	Lakan	P	118975	PHL	11.0714	123.957	Cebu	San Remigio
PDP_00099	20240520	CEB-034	CWBD	Lakan	P	118975	PHL	11.0714	123.957	Cebu	San Remigio
PDP_00099	20240520	CEB-035	CWBD	Lakan	P	118975	PHL	11.0714	123.957	Cebu	San Remigio
PDP_00099	20240520	CEB-036	CWBD	Lakan	P	118975	PHL	11.0714	123.957	Cebu	San Remigio
PDP_00099	20240520	CEB-037	CWBD	Lakan	P	118975	PHL	11.0714	123.957	Cebu	San Remigio
PDP_00099	20240520	CEB-038	CWBD	Lakan	P	118975	PHL	11.0714	123.957	Cebu	San Remigio
PDP_00099	20240520	CEB-039	CWBD	Lakan	P	118975	PHL	11.0714	123.957	Cebu	San Remigio
PDP_00099	20240520	CEB-040	CWBD	Lakan	P	118976	PHL	11.0235	123.982	Cebu	San Remigio
PDP_00099	20240520	CEB-041	CWBD	Lakan	P	118976	PHL	11.0235	123.982	Cebu	San Remigio
PDP_00099	20240520	CEB-042	CWBD	Lakan	P	118976	PHL	11.0235	123.982	Cebu	San Remigio
PDP_00099	20240520	CEB-043	CWBD	Lakan	P	118976	PHL	11.0235	123.982	Cebu	San Remigio
PDP_00099	20240520	CEB-044	CWBD	Lakan	P	118976	PHL	11.0235	123.982	Cebu	San Remigio
PDP_00099	20240520	CEB-045	CWBD	Lakan	P	118977	PHL	11.0372	123.987	Cebu	Bogo City
PDP_00099	20240520	CEB-046A	CWBD	Lakan	P	118977	PHL	11.0372	123.987	Cebu	Bogo City
PDP_00099	20240520	CEB-046B	CWBD	Lakan	N	118977	PHL	11.0372	123.987	Cebu	Bogo City
PDP_00099	20240520	CEB-047	CWBD	Lakan	P	118977	PHL	11.0372	123.987	Cebu	Bogo City
PDP_00099	20240520	CEB-048	CWBD	Lakan	P	118977	PHL	11.0372	123.987	Cebu	Bogo City
PDP_00099	20240520	CEB-049	CWBD	Lakan	P	118977	PHL	11.0372	123.987	Cebu	Bogo City
PDP_00099	20240520	CEB-050	CWBD	Lakan	P	118977	PHL	11.0372	123.987	Cebu	Bogo City
PDP_00099	20240520	CEB-051	CWBD	Lakan	P	118977	PHL	11.0372	123.987	Cebu	Bogo City
PDP_00099	20240520	CEB-052	CWBD	Lakan	P	118977	PHL	11.0372	123.987	Cebu	Bogo City
PDP_00099	20240520	CEB-053	CWBD	Lakan	P	118977	PHL	11.0372	123.987	Cebu	Bogo City
PDP_00099	20240520	CEB-054	CWBD	Lakan	P	118977	PHL	11.0372	123.987	Cebu	Bogo City
PDP_00099	20240520	CEB-055	CWBD	Lakan	P	118977	PHL	11.0372	123.987	Cebu	Bogo City
PDP_00099	20240520	CEB-056	CWBD	Lakan	P	118977	PHL	11.0372	123.987	Cebu	Bogo City
PDP_00099	20240520	CEB-057	CWBD	Lakan	P	118977	PHL	11.0372	123.987	Cebu	Bogo City
PDP_00099	20240520	CEB-058	CWBD	Lakan	P	118977	PHL	11.0372	123.987	Cebu	Bogo City
PDP_00099	20240520	CEB-059	CWBD	Lakan	P	118977	PHL	11.0372	123.987	Cebu	Bogo City
PDP_00099	20240520	CEB-060A	CWBD	Lakan	P	118977	PHL	11.0372	123.987	Cebu	Bogo City
PDP_00099	20240520	CEB-060B	CWBD	Lakan	N	118977	PHL	11.0372	123.987	Cebu	Bogo City
PDP_00099	20240520	CEB-061A	CWBD	Lakan	P	118977	PHL	11.0372	123.987	Cebu	Bogo City
PDP_00099	20240520	CEB-061B	CWBD	Lakan	N	118977	PHL	11.0372	123.987	Cebu	Bogo City
PDP_00099	20240520	CEB-062A	CWBD	Lakan	P	118977	PHL	11.0372	123.987	Cebu	Bogo City
PDP_00099	20240520	CEB-062B	CWBD	Lakan	N	118977	PHL	11.0372	123.987	Cebu	Bogo City
PDP_00099	20240520	CEB-063	CWBD	Lakan	P	118978	PHL	11.0335	123.985	Cebu	Bogo City
PDP_00099	20240520	CEB-064	CWBD	Lakan	P	118978	PHL	11.0335	123.985	Cebu	Bogo City
PDP_00099	20240520	CEB-065	CWBD	Lakan	P	118978	PHL	11.0335	123.985	Cebu	Bogo City
PDP_00099	20240520	CEB-066	CWBD	Lakan	P	118978	PHL	11.0335	123.985	Cebu	Bogo City
PDP_00099	20240520	CEB-067	CWBD	Lakan	P	118978	PHL	11.0335	123.985	Cebu	Bogo City
PDP_00099	20240520	CEB-068	CWBD	Lakan	P	118978	PHL	11.0335	123.985	Cebu	Bogo City
PDP_00099	20240520	CEB-069	CWBD	Lakan	P	118978	PHL	11.0335	123.985	Cebu	Bogo City
PDP_00099	20240520	CEB-070	CWBD	Lakan	P	118978	PHL	11.0335	123.985	Cebu	Bogo City
PDP_00099	20240520	CEB-071	CWBD	Lakan	P	118978	PHL	11.0335	123.985	Cebu	Bogo City
PDP_00099	20240520	CEB-072	CWBD	Lakan	P	118978	PHL	11.0335	123.985	Cebu	Bogo City
PDP_00099	20240520	CEB-073	CWBD	Lakan	P	118978	PHL	11.0335	123.985	Cebu	Bogo City
PDP_00099	20240520	CEB-074	CWBD	Lakan	P	118978	PHL	11.0335	123.985	Cebu	Bogo City
PDP_00099	20240520	CEB-075	CWBD	Lakan	P	118978	PHL	11.0335	123.985	Cebu	Bogo City
PDP_00099	20240520	CEB-076	CWBD	Lakan	P	118978	PHL	11.0335	123.985	Cebu	Bogo City
PDP_00099	20240520	CEB-077	CWBD	Lakan	P	118978	PHL	11.0335	123.985	Cebu	Bogo City
PDP_00099	20240520	CEB-078	CWBD	Lakan	P	118978	PHL	11.0335	123.985	Cebu	Bogo City
PDP_00099	20240520	CEB-079	CWBD	Lakan	P	118978	PHL	11.0335	123.985	Cebu	Bogo City
PDP_00099	20240520	CEB-080	CWBD	Lakan	P	118978	PHL	11.0335	123.985	Cebu	Bogo City
PDP_00099	20240520	CEB-081	CWBD	Lakan	P	118978	PHL	11.0335	123.985	Cebu	Bogo City
PDP_00099	20240522	BOH-001	CWBD	Lakan	N	118979	PHL	9.87069	124.241	Bohol	Carmen	El Progreso
PDP_00099	20240522	BOH-002	CWBD	Lakan	N	118979	PHL	9.87069	124.241	Bohol	Carmen	El Progreso
PDP_00099	20240522	BOH-003	CWBD	Lakan	N	118979	PHL	9.87069	124.241	Bohol	Carmen	El Progreso
PDP_00099	20240522	BOH-004	CWBD	Lakan	N	118979	PHL	9.87069	124.241	Bohol	Carmen	El Progreso
PDP_00099	20240522	BOH-005	CWBD	Lakan	N	118979	PHL	9.87069	124.241	Bohol	Carmen	El Progreso
PDP_00099	20240522	BOH-006	CWBD	Golden Yellow	N	118980	PHL	9.79862	124.229	Bohol	Carmen	Valle Hermoso
PDP_00099	20240522	BOH-007	CWBD	Golden Yellow	N	118980	PHL	9.79862	124.229	Bohol	Carmen	Valle Hermoso
PDP_00099	20240522	BOH-008	CWBD	Golden Yellow	N	118980	PHL	9.79862	124.229	Bohol	Carmen	Valle Hermoso
PDP_00099	20240522	BOH-009	CWBD	Lakan	N	118981	PHL	9.80218	124.234	Bohol	Carmen	Guadalupe
PDP_00099	20240522	BOH-010	CWBD	Lakan	N	118981	PHL	9.80218	124.234	Bohol	Carmen	Guadalupe
PDP_00099	20240522	BOH-011	CWBD	Lakan	N	118981	PHL	9.80218	124.234	Bohol	Carmen	Guadalupe
PDP_00099	20240522	BOH-012	CWBD	Rayong 5	N	118982	PHL	9.80138	124.254	Bohol	Sierra Bulyones	La Union
PDP_00099	20240522	BOH-013	CWBD	Rayong 5	N	118982	PHL	9.80138	124.254	Bohol	Sierra Bulyones	La Union
PDP_00099	20240522	BOH-014	CWBD	Rayong 5	N	118982	PHL	9.80138	124.254	Bohol	Sierra Bulyones	La Union
PDP_00099	20240522	BOH-015	CWBD	Golden Yellow	N	118983	PHL	9.8056	124.254	Bohol	Sierra Bulyones	San Juan
PDP_00099	20240522	BOH-016	CWBD	Golden Yellow	N	118983	PHL	9.8056	124.254	Bohol	Sierra Bulyones	San Juan
PDP_00099	20240522	BOH-017	CWBD	Golden Yellow	N	118983	PHL	9.8056	124.254	Bohol	Sierra Bulyones	San Juan
PDP_00099	20240522	BOH-018	CWBD	Lakan	N	118983	PHL	9.8056	124.254	Bohol	Sierra Bulyones	San Juan
PDP_00099	20240522	BOH-019	CWBD	Lakan	N	118983	PHL	9.8056	124.254	Bohol	Sierra Bulyones	San Juan
PDP_00099	20240522	BOH-020	CWBD	Lakan	N	118983	PHL	9.8056	124.254	Bohol	Sierra Bulyones	San Juan
PDP_00099	20240522	BOH-021	CWBD	Lakan	P	118979	PHL	9.87069	124.241	Bohol	Carmen	El Progreso
PDP_00099	20240522	BOH-022	CWBD	Lakan	P	118979	PHL	9.87069	124.241	Bohol	Carmen	El Progreso
PDP_00099	20240522	BOH-023	CWBD	Lakan	P	118979	PHL	9.87069	124.241	Bohol	Carmen	El Progreso
PDP_00099	20240522	BOH-024	CWBD	Lakan	P	118979	PHL	9.87069	124.241	Bohol	Carmen	El Progreso
PDP_00099	20240522	BOH-025	CWBD	Lakan	P	118979	PHL	9.87069	124.241	Bohol	Carmen	El Progreso
PDP_00099	20240522	BOH-026	CWBD	Lakan	P	118979	PHL	9.87069	124.241	Bohol	Carmen	El Progreso
PDP_00099	20240522	BOH-027	CWBD	Lakan	P	118979	PHL	9.87069	124.241	Bohol	Carmen	El Progreso
PDP_00099	20240522	BOH-028	CWBD	Lakan	P	118979	PHL	9.87069	124.241	Bohol	Carmen	El Progreso
PDP_00099	20240522	BOH-029	CWBD	Lakan	P	118979	PHL	9.87069	124.241	Bohol	Carmen	El Progreso
PDP_00099	20240522	BOH-030	CWBD	Lakan	P	118979	PHL	9.87069	124.241	Bohol	Carmen	El Progreso
PDP_00099	20240522	BOH-031	CWBD	Lakan	P	118979	PHL	9.87069	124.241	Bohol	Carmen	El Progreso
PDP_00099	20240522	BOH-032	CWBD	Lakan	P	118979	PHL	9.87069	124.241	Bohol	Carmen	El Progreso
PDP_00099	20240522	BOH-033	CWBD	Lakan	P	118979	PHL	9.87069	124.241	Bohol	Carmen	El Progreso
PDP_00099	20240522	BOH-034	CWBD	Lakan	P	118979	PHL	9.87069	124.241	Bohol	Carmen	El Progreso
PDP_00099	20240522	BOH-035	CWBD	Lakan	P	118979	PHL	9.87069	124.241	Bohol	Carmen	El Progreso
PDP_00099	20240522	BOH-036	CWBD	Lakan	P	118979	PHL	9.87069	124.241	Bohol	Carmen	El Progreso
PDP_00099	20240522	BOH-037	CWBD	Lakan	P	118979	PHL	9.87069	124.241	Bohol	Carmen	El Progreso
PDP_00099	20240522	BOH-038	CWBD	Lakan	P	118979	PHL	9.87069	124.241	Bohol	Carmen	El Progreso
PDP_00099	20240522	BOH-039	CWBD	Lakan	P	118979	PHL	9.87069	124.241	Bohol	Carmen	El Progreso
PDP_00099	20240522	BOH-040A	CWBD	Lakan	P	118979	PHL	9.87069	124.241	Bohol	Carmen	El Progreso
PDP_00099	20240522	BOH-040B	CWBD	Lakan	N	118979	PHL	9.87069	124.241	Bohol	Carmen	El Progreso
PDP_00099	20240522	BOH-041	CWBD	Golden Yellow	P	118980	PHL	9.79862	124.229	Bohol	Carmen	Valle Hermoso
PDP_00099	20240522	BOH-042	CWBD	Golden Yellow	P	118980	PHL	9.79862	124.229	Bohol	Carmen	Valle Hermoso
PDP_00099	20240522	BOH-043	CWBD	Golden Yellow	P	118980	PHL	9.79862	124.229	Bohol	Carmen	Valle Hermoso
PDP_00099	20240522	BOH-044	CWBD	Golden Yellow	P	118980	PHL	9.79862	124.229	Bohol	Carmen	Valle Hermoso
PDP_00099	20240522	BOH-045	CWBD	Golden Yellow	P	118980	PHL	9.79862	124.229	Bohol	Carmen	Valle Hermoso
PDP_00099	20240522	BOH-046	CWBD	Golden Yellow	P	118980	PHL	9.79862	124.229	Bohol	Carmen	Valle Hermoso
PDP_00099	20240522	BOH-047	CWBD	Golden Yellow	P	118980	PHL	9.79862	124.229	Bohol	Carmen	Valle Hermoso
PDP_00099	20240522	BOH-048	CWBD	Golden Yellow	P	118980	PHL	9.79862	124.229	Bohol	Carmen	Valle Hermoso
PDP_00099	20240522	BOH-049	CWBD	Golden Yellow	P	118980	PHL	9.79862	124.229	Bohol	Carmen	Valle Hermoso
PDP_00099	20240522	BOH-050	CWBD	Lakan	P	118981	PHL	9.80218	124.234	Bohol	Carmen	Guadalupe
PDP_00099	20240522	BOH-051	CWBD	Lakan	P	118981	PHL	9.80218	124.234	Bohol	Carmen	Guadalupe
PDP_00099	20240522	BOH-052	CWBD	Lakan	P	118981	PHL	9.80218	124.234	Bohol	Carmen	Guadalupe
PDP_00099	20240522	BOH-053	CWBD	Lakan	P	118981	PHL	9.80218	124.234	Bohol	Carmen	Guadalupe
PDP_00099	20240522	BOH-054	CWBD	Lakan	P	118981	PHL	9.80218	124.234	Bohol	Carmen	Guadalupe
PDP_00099	20240522	BOH-055	CWBD	Lakan	P	118981	PHL	9.80218	124.234	Bohol	Carmen	Guadalupe
PDP_00099	20240522	BOH-056	CWBD	Lakan	P	118981	PHL	9.80218	124.234	Bohol	Carmen	Guadalupe
PDP_00099	20240522	BOH-057	CWBD	Lakan	P	118981	PHL	9.80218	124.234	Bohol	Carmen	Guadalupe
PDP_00099	20240522	BOH-058	CWBD	Lakan	P	118981	PHL	9.80218	124.234	Bohol	Carmen	Guadalupe
PDP_00099	20240522	BOH-059	CWBD	Lakan	P	118981	PHL	9.80218	124.234	Bohol	Carmen	Guadalupe
PDP_00099	20240522	BOH-060	CWBD	Lakan	P	118981	PHL	9.80218	124.234	Bohol	Carmen	Guadalupe
PDP_00099	20240522	BOH-061	CWBD	Lakan	P	118981	PHL	9.80218	124.234	Bohol	Carmen	Guadalupe
PDP_00099	20240522	BOH-062	CWBD	Lakan	P	118981	PHL	9.80218	124.234	Bohol	Carmen	Guadalupe
PDP_00099	20240522	BOH-063	CWBD	Rayong	P	118982	PHL	9.80138	124.254	Bohol	Sierra Bulyones	La Union
PDP_00099	20240522	BOH-064	CWBD	Rayong	P	118982	PHL	9.80138	124.254	Bohol	Sierra Bulyones	La Union
PDP_00099	20240522	BOH-065	CWBD	Rayong	P	118982	PHL	9.80138	124.254	Bohol	Sierra Bulyones	La Union
PDP_00099	20240522	BOH-066	CWBD	Rayong	P	118982	PHL	9.80138	124.254	Bohol	Sierra Bulyones	La Union
PDP_00099	20240522	BOH-067	CWBD	Rayong	P	118982	PHL	9.80138	124.254	Bohol	Sierra Bulyones	La Union
PDP_00099	20240522	BOH-068	CWBD	Rayong	P	118982	PHL	9.80138	124.254	Bohol	Sierra Bulyones	La Union
PDP_00099	20240522	BOH-069	CWBD	Rayong	P	118982	PHL	9.80138	124.254	Bohol	Sierra Bulyones	La Union
PDP_00099	20240522	BOH-070	CWBD	Rayong	P	118982	PHL	9.80138	124.254	Bohol	Sierra Bulyones	La Union
PDP_00099	20240522	BOH-071	CWBD	Rayong	P	118982	PHL	9.80138	124.254	Bohol	Sierra Bulyones	La Union
PDP_00099	20240522	BOH-072	CWBD	Rayong	P	118982	PHL	9.80138	124.254	Bohol	Sierra Bulyones	La Union
PDP_00099	20240522	BOH-073	CWBD	Rayong	P	118982	PHL	9.80138	124.254	Bohol	Sierra Bulyones	La Union
PDP_00099	20240522	BOH-074	CWBD	Rayong	P	118982	PHL	9.80138	124.254	Bohol	Sierra Bulyones	La Union
PDP_00099	20240522	BOH-075	CWBD	Rayong	P	118982	PHL	9.80138	124.254	Bohol	Sierra Bulyones	La Union
PDP_00099	20240522	BOH-076	CWBD	Rayong	P	118982	PHL	9.80138	124.254	Bohol	Sierra Bulyones	La Union
PDP_00099	20240522	BOH-077	CWBD	Rayong	P	118982	PHL	9.80138	124.254	Bohol	Sierra Bulyones	La Union
PDP_00099	20240522	BOH-078	CWBD	Lakan	P	118983	PHL	9.8056	124.254	Bohol	Sierra Bulyones	San Juan
PDP_00099	20240522	BOH-079	CWBD	Lakan	P	118983	PHL	9.8056	124.254	Bohol	Sierra Bulyones	San Juan
PDP_00099	20240522	BOH-080	CWBD	Lakan	P	118983	PHL	9.8056	124.254	Bohol	Sierra Bulyones	San Juan
PDP_00099	20240522	BOH-081	CWBD	Lakan	P	118983	PHL	9.8056	124.254	Bohol	Sierra Bulyones	San Juan
PDP_00099	20240522	BOH-082	CWBD	Lakan	P	118983	PHL	9.8056	124.254	Bohol	Sierra Bulyones	San Juan
PDP_00099	20240522	BOH-083	CWBD	Lakan	P	118983	PHL	9.8056	124.254	Bohol	Sierra Bulyones	San Juan
PDP_00099	20240522	BOH-084	CWBD	Lakan	P	118983	PHL	9.8056	124.254	Bohol	Sierra Bulyones	San Juan
PDP_00099	20240522	BOH-085	CWBD	Lakan	P	118983	PHL	9.8056	124.254	Bohol	Sierra Bulyones	San Juan
PDP_00099	20240522	BOH-086	CWBD	Lakan	P	118983	PHL	9.8056	124.254	Bohol	Sierra Bulyones	San Juan
PDP_00099	20240522	BOH-087	CWBD	Lakan	P	118983	PHL	9.8056	124.254	Bohol	Sierra Bulyones	San Juan
PDP_00099	20240522	BOH-088A	CWBD	Lakan	P	118983	PHL	9.8056	124.254	Bohol	Sierra Bulyones	San Juan
PDP_00099	20240522	BOH-088B	CWBD	Lakan	n	118983	PHL	9.8056	124.254	Bohol	Sierra Bulyones	San Juan
PDP_00099	20240516	CAMS_001	CWBD	Lakan1	N	118990	PHL	13.5869	123.506	Camarines Sur	Sagnay
PDP_00099	20240516	CAMS_002	CWBD	Lakan1	N	118990	PHL	13.5869	123.506	Camarines Sur	Sagnay
PDP_00099	20240516	CAMS_003	CWBD	Lakan1	N	118990	PHL	13.5869	123.506	Camarines Sur	Sagnay
PDP_00099	20240516	CAMS_004	CWBD	Lakan1	P	118990	PHL	13.5869	123.506	Camarines Sur	Sagnay
PDP_00099	20240516	CAMS_005	CWBD	Lakan1	P	118990	PHL	13.5869	123.506	Camarines Sur	Sagnay
PDP_00099	20240516	CAMS_006	CWBD	Lakan1	P	118990	PHL	13.5869	123.506	Camarines Sur	Sagnay
PDP_00099	20240516	CAMS_007	CWBD	Lakan1	P	118990	PHL	13.5869	123.506	Camarines Sur	Sagnay
PDP_00099	20240516	CAMS_008	CWBD	Lakan1	P	118990	PHL	13.5869	123.506	Camarines Sur	Sagnay
PDP_00099	20240516	CAMS_009	CWBD	Lakan1	P	118990	PHL	13.5869	123.506	Camarines Sur	Sagnay
PDP_00099	20240516	CAMS_010	CWBD	Lakan1	P	118990	PHL	13.5869	123.506	Camarines Sur	Sagnay
PDP_00099	20240516	CAMS_011	CWBD	Lakan1	P	118990	PHL	13.5869	123.506	Camarines Sur	Sagnay
PDP_00099	20240516	CAMS_012	CWBD	Lakan1	P	118990	PHL	13.5869	123.506	Camarines Sur	Sagnay
PDP_00099	20240516	CAMS_013	CWBD	Lakan1	P	118990	PHL	13.5869	123.506	Camarines Sur	Sagnay
PDP_00099	20240516	CAMS_014	CWBD	Lakan1	P	118990	PHL	13.5869	123.506	Camarines Sur	Sagnay
PDP_00099	20240516	CAMS_015	CWBD	Lakan1	P	118990	PHL	13.5869	123.506	Camarines Sur	Sagnay
PDP_00099	20240516	CAMS_016	CWBD	Lakan1	P	118990	PHL	13.5869	123.506	Camarines Sur	Sagnay
PDP_00099	20240516	CAMS_017	CWBD	Lakan1	P	118990	PHL	13.5869	123.506	Camarines Sur	Sagnay
PDP_00099	20240516	CAMS_018	CWBD	Lakan1	P	118990	PHL	13.5869	123.506	Camarines Sur	Sagnay
PDP_00099	20240516	CAMS_019	CWBD	Lakan1	P	118990	PHL	13.5869	123.506	Camarines Sur	Sagnay
PDP_00099	20240516	CAMS_020	CWBD	Lakan1	P	118990	PHL	13.5869	123.506	Camarines Sur	Sagnay
PDP_00099	20240516	CAMS_021	CWBD	Kulot	N	118991	PHL	13.6194	123.451	Camarines Sur	Tigaon	Gubat
PDP_00099	20240516	CAMS_022	CWBD	Kinalibre	P	118992	PHL	13.3758	123.545	Camarines Sur	Buhi	Amlongan
PDP_00099	20240516	CAMS_023	CWBD	Kinalibre	P	118992	PHL	13.3758	123.545	Camarines Sur	Buhi	Amlongan
PDP_00099	20240516	CAMS_024	CWBD	Kinalibre	P	118992	PHL	13.3758	123.545	Camarines Sur	Buhi	Amlongan
PDP_00099	20240516	CAMS_025	CWBD	Kinalibre	P	118992	PHL	13.3758	123.545	Camarines Sur	Buhi	Amlongan
PDP_00099	20240516	CAMS_026	CWBD	Kinalibre	P	118992	PHL	13.3758	123.545	Camarines Sur	Buhi	Amlongan
PDP_00099	20240516	CAMS_027	CWBD	Kinalibre	P	118992	PHL	13.3758	123.545	Camarines Sur	Buhi	Amlongan
PDP_00099	20240516	CAMS_028	CWBD	Kinalibre	P	118992	PHL	13.3758	123.545	Camarines Sur	Buhi	Amlongan
PDP_00099	20240516	CAMS_029	CWBD	Kinalibre	P	118992	PHL	13.3758	123.545	Camarines Sur	Buhi	Amlongan
PDP_00099	20240516	CAMS_030	CWBD	Kinalibre	P	118992	PHL	13.3758	123.545	Camarines Sur	Buhi	Amlongan
PDP_00099	20240516	CAMS_031	CWBD	Kinalibre	P	118992	PHL	13.3758	123.545	Camarines Sur	Buhi	Amlongan
PDP_00099	20240516	CAMS_032	CWBD	Kinalibre	P	118992	PHL	13.3758	123.545	Camarines Sur	Buhi	Amlongan
PDP_00099	20240516	CAMS_033	CWBD	Kinalibre	P	118992	PHL	13.3758	123.545	Camarines Sur	Buhi	Amlongan
PDP_00099	20240516	CAMS_034	CWBD	Kinalibre	P	118992	PHL	13.3758	123.545	Camarines Sur	Buhi	Amlongan
PDP_00099	20240516	CAMS_035	CWBD	Kulot	N	118993	PHL	13.3353	123.311	Camarines Sur	Bato	Cawcawagan
PDP_00099	20240516	CAMS_036	CWBD	Kulot	N	118993	PHL	13.3353	123.311	Camarines Sur	Bato	Cawcawagan
PDP_00099	20240516	CAMS_037	CWBD	Kulot	N	118993	PHL	13.3353	123.311	Camarines Sur	Bato	Cawcawagan
PDP_00099	20240516	CAMS_038	CWBD	Wild (tree)	P	118993	PHL	13.3353	123.311	Camarines Sur	Bato	Cawcawagan
PDP_00099	20240516	CAMS_039	CWBD	Hybrid	P	118993	PHL	13.3353	123.311	Camarines Sur	Bato	Cawcawagan
PDP_00099	20240516	CAMS_040	CWBD	Hybrid	P	118993	PHL	13.3353	123.311	Camarines Sur	Bato	Cawcawagan
PDP_00099	20240516	CAMS_041	CWBD	Hybrid	P	118993	PHL	13.3353	123.311	Camarines Sur	Bato	Cawcawagan
PDP_00099	20240516	CAMS_042	CWBD	Hybrid	P	118993	PHL	13.3353	123.311	Camarines Sur	Bato	Cawcawagan
PDP_00099	20240516	CAMS_043	CWBD	Hybrid	P	118993	PHL	13.3353	123.311	Camarines Sur	Bato	Cawcawagan
PDP_00099	20240516	CAMS_044	CWBD	Hybrid	P	118993	PHL	13.3353	123.311	Camarines Sur	Bato	Cawcawagan
PDP_00099	20240516	CAMS_045	CWBD	Hybrid	P	118993	PHL	13.3353	123.311	Camarines Sur	Bato	Cawcawagan
PDP_00099	20240516	CAMS_046	CWBD	Hybrid	P	118993	PHL	13.3353	123.311	Camarines Sur	Bato	Cawcawagan
PDP_00099	20240516	CAMS_047	CWBD	Hybrid	P	118993	PHL	13.3353	123.311	Camarines Sur	Bato	Cawcawagan
PDP_00099	20240516	CAMS_048	CWBD	Hybrid	P	118993	PHL	13.3353	123.311	Camarines Sur	Bato	Cawcawagan
PDP_00099	20240516	CAMS_049	CWBD	Hybrid	P	118993	PHL	13.3353	123.311	Camarines Sur	Bato	Cawcawagan
PDP_00099	20240516	CAMS_050	CWBD	Hybrid	P	118993	PHL	13.3353	123.311	Camarines Sur	Bato	Cawcawagan
PDP_00099	20240516	CAMS_051	CWBD	Hybrid	P	118993	PHL	13.3353	123.311	Camarines Sur	Bato	Cawcawagan
PDP_00099	20240516	CAMS_052	CWBD	Hybrid	P	118993	PHL	13.3353	123.311	Camarines Sur	Bato	Cawcawagan
PDP_00099	20240516	CAMS_053	CWBD	Hybrid	P	118993	PHL	13.3353	123.311	Camarines Sur	Bato	Cawcawagan
PDP_00099	20240516	CAMS_054	CWBD	Hybrid	P	118993	PHL	13.3353	123.311	Camarines Sur	Bato	Cawcawagan
PDP_00099	20240516	CAMS_055	CWBD	Hybrid	P	118993	PHL	13.3353	123.311	Camarines Sur	Bato	Cawcawagan
PDP_00099	20240517	CAMS_056	CWBD	Lakan	N	118994	PHL	13.4419	123.218	Camarines Sur	Bula	La Victoria
PDP_00099	20240517	CAMS_057	CWBD	Lakan	N	118994	PHL	13.4419	123.218	Camarines Sur	Bula	La Victoria
PDP_00099	20240517	CAMS_058	CWBD	Lakan	N	118994	PHL	13.4419	123.218	Camarines Sur	Bula	La Victoria
PDP_00099	20240517	CAMS_059	CWBD	Lakan	N	118994	PHL	13.4419	123.218	Camarines Sur	Bula	La Victoria
PDP_00099	20240517	CAMS_060	CWBD	Lakan	N	118994	PHL	13.4419	123.218	Camarines Sur	Bula	La Victoria
PDP_00099	20240517	CAMS_061	CWBD	Lakan	P	118994	PHL	13.4419	123.218	Camarines Sur	Bula	La Victoria
PDP_00099	20240517	CAMS_062	CWBD	Lakan	P	118994	PHL	13.4419	123.218	Camarines Sur	Bula	La Victoria
PDP_00099	20240517	CAMS_063	CWBD	Lakan	P	118994	PHL	13.4419	123.218	Camarines Sur	Bula	La Victoria
PDP_00099	20240517	CAMS_064	CWBD	Lakan	P	118994	PHL	13.4419	123.218	Camarines Sur	Bula	La Victoria
PDP_00099	20240517	CAMS_065	CWBD	Lakan	P	118994	PHL	13.4419	123.218	Camarines Sur	Bula	La Victoria
PDP_00099	20240517	CAMS_066	CWBD	Lakan	P	118994	PHL	13.4419	123.218	Camarines Sur	Bula	La Victoria
PDP_00099	20240517	CAMS_067	CWBD	Lakan	P	118994	PHL	13.4419	123.218	Camarines Sur	Bula	La Victoria
PDP_00099	20240517	CAMS_068	CWBD	Lakan	P	118994	PHL	13.4419	123.218	Camarines Sur	Bula	La Victoria
PDP_00099	20240517	CAMS_069	CWBD	Lakan	P	118994	PHL	13.4419	123.218	Camarines Sur	Bula	La Victoria
PDP_00099	20240517	CAMS_070	CWBD	Lakan	P	118994	PHL	13.4419	123.218	Camarines Sur	Bula	La Victoria
PDP_00099	20240517	CAMS_071	CWBD	Lakan	P	118994	PHL	13.4419	123.218	Camarines Sur	Bula	La Victoria
PDP_00099	20240517	CAMS_072	CWBD	Lakan	P	118994	PHL	13.4419	123.218	Camarines Sur	Bula	La Victoria
PDP_00099	20240517	CAMS_073	CWBD	Lakan	P	118994	PHL	13.4419	123.218	Camarines Sur	Bula	La Victoria
PDP_00099	20240517	CAMS_074	CWBD	Lakan	P	118994	PHL	13.4419	123.218	Camarines Sur	Bula	La Victoria
PDP_00099	20240517	CAMS_075	CWBD	Lakan	P	118994	PHL	13.4419	123.218	Camarines Sur	Bula	La Victoria
PDP_00099	20240517	CAMS_076	CWBD	Lakan	P	118994	PHL	13.4419	123.218	Camarines Sur	Bula	La Victoria
PDP_00099	20240517	CAMS_077	CWBD	Lakan	P	118994	PHL	13.4419	123.218	Camarines Sur	Bula	La Victoria
PDP_00099	20240517	CAMS_078	CWBD	Lakan	P	118994	PHL	13.4419	123.218	Camarines Sur	Bula	La Victoria
PDP_00099	20240517	CAMS_079	CWBD	Lakan	P	118994	PHL	13.4419	123.218	Camarines Sur	Bula	La Victoria
PDP_00099	20240517	CAMS_080	CWBD	Lakan	P	118994	PHL	13.4419	123.218	Camarines Sur	Bula	La Victoria
PDP_00099	20240517	CAMS_081	CWBD	Lakan	P	118994	PHL	13.4419	123.218	Camarines Sur	Bula	La Victoria
PDP_00099	20240517	CAMS_082	CWBD	Lakan	P	118994	PHL	13.4419	123.218	Camarines Sur	Bula	La Victoria
PDP_00099	20240517	CAMS_083	CWBD	Lakan	P	118994	PHL	13.4419	123.218	Camarines Sur	Bula	La Victoria
PDP_00099	20240517	CAMS_084	CWBD	Lakan	P	118994	PHL	13.4419	123.218	Camarines Sur	Bula	La Victoria
PDP_00099	20240517	CAMS_085	CWBD	Lakan	P	118994	PHL	13.4419	123.218	Camarines Sur	Bula	La Victoria
PDP_00099	20240517	CAMS_086	CWBD	Lakan	P	118994	PHL	13.4419	123.218	Camarines Sur	Bula	La Victoria
PDP_00099	20240517	CAMS_087	CWBD	Lakan	P	118994	PHL	13.4419	123.218	Camarines Sur	Bula	La Victoria
PDP_00099	20240517	CAMS_088	CWBD	Lakan white	P	118995	PHL	13.8306	122.956	Camarines Sur	Sipocot
PDP_00099	20240517	CAMS_089	CWBD	Lakan white	P	118995	PHL	13.8306	122.956	Camarines Sur	Sipocot
PDP_00099	20240517	CAMS_090	CWBD	Lakan white	P	118995	PHL	13.8306	122.956	Camarines Sur	Sipocot
PDP_00099	20240517	CAMS_091	CWBD	Lakan white	P	118995	PHL	13.8306	122.956	Camarines Sur	Sipocot
PDP_00099	20240517	CAMS_092	CWBD	Lakan white	P	118995	PHL	13.8306	122.956	Camarines Sur	Sipocot
PDP_00099	20240517	CAMS_093	CWBD	Lakan white	P	118995	PHL	13.8306	122.956	Camarines Sur	Sipocot
PDP_00099	20240517	CAMS_094	CWBD	Lakan white	P	118995	PHL	13.8306	122.956	Camarines Sur	Sipocot
PDP_00099	20240517	CAMS_095	CWBD	Lakan white	P	118995	PHL	13.8306	122.956	Camarines Sur	Sipocot
PDP_00099	20240517	CAMS_096	CWBD	Lakan white	P	118995	PHL	13.8306	122.956	Camarines Sur	Sipocot
PDP_00099	20240517	CAMS_097	CWBD	Lakan white	P	118995	PHL	13.8306	122.956	Camarines Sur	Sipocot
PDP_00099	20240517	CAMS_098	CWBD	Lakan white	P	118995	PHL	13.8306	122.956	Camarines Sur	Sipocot
PDP_00099	20240517	CAMS_099	CWBD	Lakan white	P	118995	PHL	13.8306	122.956	Camarines Sur	Sipocot
PDP_00099	20240517	CAMS_100	CWBD	Lakan white	P	118995	PHL	13.8306	122.956	Camarines Sur	Sipocot
PDP_00099	20240517	CAMS_101	CWBD	Lakan white	P	118995	PHL	13.8306	122.956	Camarines Sur	Sipocot
PDP_00099	20240517	CAMS_102	CWBD	Lakan white	P	118995	PHL	13.8306	122.956	Camarines Sur	Sipocot
PDP_00099	20240517	CAMS_103	CWBD	Lakan white	P	118995	PHL	13.8306	122.956	Camarines Sur	Sipocot
PDP_00099	20240517	CAMS_104	CWBD	Lakan white	P	118995	PHL	13.8306	122.956	Camarines Sur	Sipocot
PDP_00099	20240517	CAMS_105	CWBD	Lakan white	P	118995	PHL	13.8306	122.956	Camarines Sur	Sipocot
PDP_00099	20240722	BUK-001	CWBD	Rayong 72	P	118996	PHL	8.38389	124.672	Bukidnon	Libona	Gango
PDP_00099	20240722	BUK-002	CWBD	Rayong 72	P	118996	PHL	8.38389	124.672	Bukidnon	Libona	Gango
PDP_00099	20240722	BUK-003	CWBD	Rayong 72	P	118996	PHL	8.38389	124.672	Bukidnon	Libona	Gango
PDP_00099	20240722	BUK-004	CWBD	Rayong 72	P	118996	PHL	8.38389	124.672	Bukidnon	Libona	Gango
PDP_00099	20240722	BUK-005A	CWBD	Rayong 72	P	118996	PHL	8.38389	124.672	Bukidnon	Libona	Gango
PDP_00099	20240722	BUK-005B	CWBD	Rayong 72	P	118996	PHL	8.38389	124.672	Bukidnon	Libona	Gango
PDP_00099	20240722	BUK-006	CWBD	Rayong 72	P	118996	PHL	8.38389	124.672	Bukidnon	Libona	Gango
PDP_00099	20240722	BUK-007	CWBD	Rayong 72	P	118997	PHL	7.91111	125.073	Bukidnon	Sumilao	San Vicente
PDP_00099	20240722	BUK-008	CWBD	Rayong 72	P	118997	PHL	7.91111	125.073	Bukidnon	Sumilao	San Vicente
PDP_00099	20240722	BUK-009	CWBD	Rayong 72	P	118997	PHL	7.91111	125.073	Bukidnon	Sumilao	San Vicente
PDP_00099	20240722	BUK-010	CWBD	Rayong 72	P	118997	PHL	7.91111	125.073	Bukidnon	Sumilao	San Vicente
PDP_00099	20240722	BUK-011	CWBD	Rayong 72	P	118997	PHL	7.91111	125.073	Bukidnon	Sumilao	San Vicente
PDP_00099	20240722	BUK-012	CWBD	Rayong 72	P	118997	PHL	7.91111	125.073	Bukidnon	Sumilao	San Vicente
PDP_00099	20240722	BUK-013	CWBD	Rayong 72	P	118997	PHL	7.91111	125.073	Bukidnon	Sumilao	San Vicente
PDP_00099	20240722	BUK-014	CWBD	Rayong 72	P	118997	PHL	7.91111	125.073	Bukidnon	Sumilao	San Vicente
PDP_00099	20240722	BUK-015A	CWBD	Rayong 72	P	118997	PHL	7.91111	125.073	Bukidnon	Sumilao	San Vicente
PDP_00099	20240722	BUK-015B	CWBD	Rayong 72	P	118997	PHL	7.91111	125.073	Bukidnon	Sumilao	San Vicente
PDP_00099	20240723	BUK-016	CWBD	Rayong 72	P	118998	PHL	8.13194	125.115	Bukidnon	Malaybalay	Casisang
PDP_00099	20240723	BUK-017	CWBD	Rayong 72	P	118998	PHL	8.13194	125.115	Bukidnon	Malaybalay	Casisang
PDP_00099	20240723	BUK-018	CWBD	Rayong 72	P	118998	PHL	8.13194	125.115	Bukidnon	Malaybalay	Casisang
PDP_00099	20240723	BUK-019	CWBD	Rayong 72	P	118998	PHL	8.13194	125.115	Bukidnon	Malaybalay	Casisang
PDP_00099	20240723	BUK-020	CWBD	Rayong 72	P	118998	PHL	8.13194	125.115	Bukidnon	Malaybalay	Casisang
PDP_00099	20240723	BUK-021	CWBD	Rayong 72	P	118998	PHL	8.13194	125.115	Bukidnon	Malaybalay	Casisang
PDP_00099	20240723	BUK-022	CWBD	Rayong 72	P	118998	PHL	8.13194	125.115	Bukidnon	Malaybalay	Casisang
PDP_00099	20240723	BUK-023A	CWBD	Rayong 72	P	118999	PHL	7.79389	125.02	Bukidnon	Maramag	Panadtalan
PDP_00099	20240723	BUK-023B	CWBD	Rayong 72	P	118999	PHL	7.79389	125.02	Bukidnon	Maramag	Panadtalan
PDP_00099	20240723	BUK-024	CWBD	Rayong 72	P	118999	PHL	7.79389	125.02	Bukidnon	Maramag	Panadtalan
PDP_00099	20240723	BUK-025	CWBD	Rayong 72	P	118999	PHL	7.79389	125.02	Bukidnon	Maramag	Panadtalan
PDP_00099	20240723	BUK-026	CWBD	Rayong 72	P	119000	PHL	7.69611	124.925	Bukidnon	Don Carlos	Calao-calao
PDP_00099	20240723	BUK-027	CWBD	Rayong 72	P	119000	PHL	7.69611	124.925	Bukidnon	Don Carlos	Calao-calao
PDP_00099	20240723	BUK-028	CWBD	Rayong 72	P	119000	PHL	7.69611	124.925	Bukidnon	Don Carlos	Calao-calao
PDP_00099	20240723	BUK-029	CWBD	Rayong 72	P	119000	PHL	7.69611	124.925	Bukidnon	Don Carlos	Calao-calao
PDP_00099	20240723	BUK-030	CWBD	Rayong 72	P	119000	PHL	7.69611	124.925	Bukidnon	Don Carlos	Calao-calao
PDP_00099	20240723	BUK-031	CWBD	Rayong 72	P	119000	PHL	7.69611	124.925	Bukidnon	Don Carlos	Calao-calao
PDP_00099	20240723	BUK-032	CWBD	Rayong 72	P	119000	PHL	7.69611	124.925	Bukidnon	Don Carlos	Calao-calao
PDP_00099	20240723	BUK-033	CWBD	Rayong 72	P	119000	PHL	7.69611	124.925	Bukidnon	Don Carlos	Calao-calao
PDP_00099	20240723	BUK-034	CWBD	Rayong 72	P	119000	PHL	7.69611	124.925	Bukidnon	Don Carlos	Calao-calao
PDP_00099	20240723	BUK-035	CWBD	Rayong 72	P	119000	PHL	7.69611	124.925	Bukidnon	Don Carlos	Calao-calao
PDP_00099	20240723	BUK-036	CWBD	Rayong 72	P	119000	PHL	7.69611	124.925	Bukidnon	Don Carlos	Calao-calao
PDP_00099	20240723	BUK-037	CWBD	Rayong 72	P	119000	PHL	7.69611	124.925	Bukidnon	Don Carlos	Calao-calao
PDP_00099	20240723	BUK-038	CWBD	Rayong 72	P	119000	PHL	7.69611	124.925	Bukidnon	Don Carlos	Calao-calao
PDP_00099	20240723	BUK-039	CWBD	Rayong 72	P	119000	PHL	7.69611	124.925	Bukidnon	Don Carlos	Calao-calao
PDP_00099	20240723	BUK-040	CWBD	Rayong 72	P	119000	PHL	7.69611	124.925	Bukidnon	Don Carlos	Calao-calao
PDP_00099	20240723	BUK-041	CWBD	Rayong 72	P	119000	PHL	7.69611	124.925	Bukidnon	Don Carlos	Calao-calao
PDP_00099	20240723	BUK-042	CWBD	Rayong 72	N	119000	PHL	7.69611	124.925	Bukidnon	Don Carlos	Calao-calao
PDP_00099	20240723	BUK-043	CWBD	Rayong 72	P	119001	PHL	7.59528	124.912	Bukidnon	Kadingilan	Pay-as
PDP_00099	20240723	BUK-044	CWBD	Rayong 72	P	119001	PHL	7.59528	124.912	Bukidnon	Kadingilan	Pay-as
PDP_00099	20240723	BUK-045	CWBD	Rayong 72	P	119001	PHL	7.59528	124.912	Bukidnon	Kadingilan	Pay-as
PDP_00099	20240723	BUK-046	CWBD	Rayong 72	P	119001	PHL	7.59528	124.912	Bukidnon	Kadingilan	Pay-as
PDP_00099	20240723	BUK-047	CWBD	Rayong 72	P	119001	PHL	7.59528	124.912	Bukidnon	Kadingilan	Pay-as
PDP_00099	20240723	BUK-048	CWBD	Rayong 72	P	119001	PHL	7.59528	124.912	Bukidnon	Kadingilan	Pay-as
PDP_00099	20240723	BUK-049	CWBD	Rayong 72	P	119001	PHL	7.59528	124.912	Bukidnon	Kadingilan	Pay-as
PDP_00099	20240723	BUK-050	CWBD	Rayong 72	P	119001	PHL	7.59528	124.912	Bukidnon	Kadingilan	Pay-as
PDP_00099	20240723	BUK-051	CWBD	Rayong 72	P	119001	PHL	7.59528	124.912	Bukidnon	Kadingilan	Pay-as
PDP_00099	20240723	BUK-052	CWBD	Rayong 72	P	119001	PHL	7.59528	124.912	Bukidnon	Kadingilan	Pay-as
PDP_00099	20240723	BUK-053	CWBD	Rayong 72	P	119001	PHL	7.59528	124.912	Bukidnon	Kadingilan	Pay-as
PDP_00099	20240723	BUK-054	CWBD	Rayong 72	P	119001	PHL	7.59528	124.912	Bukidnon	Kadingilan	Pay-as
PDP_00099	20240723	BUK-055	CWBD	Rayong 72	P	119001	PHL	7.59528	124.912	Bukidnon	Kadingilan	Pay-as
PDP_00099	20240723	BUK-056	CWBD	Rayong 72	P	119001	PHL	7.59528	124.912	Bukidnon	Kadingilan	Pay-as
PDP_00099	20240723	BUK-057	CWBD	Rayong 72	P	119001	PHL	7.59528	124.912	Bukidnon	Kadingilan	Pay-as
PDP_00099	20240723	BUK-058	CWBD	Rayong 72	P	119001	PHL	7.59528	124.912	Bukidnon	Kadingilan	Pay-as
PDP_00099	20240723	BUK-059	CWBD	Rayong 72	P	119001	PHL	7.59528	124.912	Bukidnon	Kadingilan	Pay-as
PDP_00099	20240723	BUK-060	CWBD	Rayong 72	P	119001	PHL	7.59528	124.912	Bukidnon	Kadingilan	Pay-as
PDP_00099	20240402	HLL (1)	CWBD		N	119002	PHL	10.7984	122.209	Iloilo	Igbaras
PDP_00099	20240402	HLL (2)	CWBD		N	119002	PHL	10.7984	122.209	Iloilo	Igbaras
PDP_00099	20240402	HLL (3)	CWBD		N	119002	PHL	10.7984	122.209	Iloilo	Igbaras
PDP_00099	20240402	IC3 - S1	CWBD		P	119003	PHL	10.732	122.219	Iloilo	Igbaras
PDP_00099	20240402	IC3 - S2	CWBD		P	119003	PHL	10.732	122.219	Iloilo	Igbaras
PDP_00099	20240402	IC3 - S3	CWBD		P	119003	PHL	10.732	122.219	Iloilo	Igbaras
PDP_00099	20240402	IC3 - S4	CWBD		P	119003	PHL	10.732	122.219	Iloilo	Igbaras
PDP_00099	20240402	IC3 - S5	CWBD		P	119003	PHL	10.732	122.219	Iloilo	Igbaras
PDP_00099	20240402	IC3 - S6	CWBD		P	119003	PHL	10.732	122.219	Iloilo	Igbaras
PDP_00099	20240402	IC3 - S7	CWBD		P	119003	PHL	10.732	122.219	Iloilo	Igbaras
PDP_00099	20240402	IC3 - S8	CWBD		P	119003	PHL	10.732	122.219	Iloilo	Igbaras
PDP_00099	20240402	IC3 - S9	CWBD		P	119003	PHL	10.732	122.219	Iloilo	Igbaras
PDP_00099	20240402	IC3 - S10	CWBD		P	119003	PHL	10.732	122.219	Iloilo	Igbaras
PDP_00099	20240402	IC3 - S11	CWBD		P	119003	PHL	10.732	122.219	Iloilo	Igbaras
PDP_00099	20240402	IC3 - S12	CWBD		P	119003	PHL	10.732	122.219	Iloilo	Igbaras
PDP_00099	20240402	IC3 - S13	CWBD		P	119003	PHL	10.732	122.219	Iloilo	Igbaras
PDP_00099	20240402	IC3 - S14	CWBD		P	119003	PHL	10.732	122.219	Iloilo	Igbaras
PDP_00099	20240402	IC3 - S15	CWBD		P	119003	PHL	10.732	122.219	Iloilo	Igbaras
PDP_00099	20240402	IC3 - S16	CWBD		P	119003	PHL	10.732	122.219	Iloilo	Igbaras
PDP_00099	20240402	IC3 - S17	CWBD		P	119003	PHL	10.732	122.219	Iloilo	Igbaras
PDP_00099	20240402	IC3 - S18	CWBD		P	119003	PHL	10.732	122.219	Iloilo	Igbaras
PDP_00099	20240402	IC3 - S19	CWBD		P	119003	PHL	10.732	122.219	Iloilo	Igbaras
PDP_00099	20240402	IC3 - S20	CWBD		P	119003	PHL	10.732	122.219	Iloilo	Igbaras
PDP_00099	20240402	IC3 - P1	CWBD		P	119004	PHL	10.6849	122.269	Iloilo	Igbaras
PDP_00099	20240402	IC3 - P2	CWBD		P	119004	PHL	10.6849	122.269	Iloilo	Igbaras
PDP_00099	20240402	IC3 - P3	CWBD		P	119004	PHL	10.6849	122.269	Iloilo	Igbaras
PDP_00099	20240402	IC3 - P4	CWBD		P	119004	PHL	10.6849	122.269	Iloilo	Igbaras
PDP_00099	20240402	IC3 - P5	CWBD		P	119004	PHL	10.6849	122.269	Iloilo	Igbaras
PDP_00099	20240402	IC3 - P6	CWBD		P	119004	PHL	10.6849	122.269	Iloilo	Igbaras
PDP_00099	20240402	IC3 - P7	CWBD		P	119004	PHL	10.6849	122.269	Iloilo	Igbaras
PDP_00099	20240402	IC3 - P8	CWBD		P	119004	PHL	10.6849	122.269	Iloilo	Igbaras
PDP_00099	20240402	IC3 - P9	CWBD		P	119004	PHL	10.6849	122.269	Iloilo	Igbaras
PDP_00099	20240402	IC3 - P10	CWBD		P	119004	PHL	10.6849	122.269	Iloilo	Igbaras
PDP_00099	20240402	IC3 - P11	CWBD		P	119004	PHL	10.6849	122.269	Iloilo	Igbaras
PDP_00099	20240402	IC3 - P12	CWBD		P	119004	PHL	10.6849	122.269	Iloilo	Igbaras
PDP_00099	20240402	IC3 - P13	CWBD		P	119004	PHL	10.6849	122.269	Iloilo	Igbaras
PDP_00099	20240402	IC3 - P14	CWBD		P	119004	PHL	10.6849	122.269	Iloilo	Igbaras
PDP_00099	20240402	IC3 - P15	CWBD		P	119004	PHL	10.6849	122.269	Iloilo	Igbaras
PDP_00099	20240402	IC3 - P16	CWBD		P	119004	PHL	10.6849	122.269	Iloilo	Igbaras
PDP_00099	20240402	IC3 - P17	CWBD		P	119004	PHL	10.6849	122.269	Iloilo	Igbaras
PDP_00099	20240402	IC3 - P18	CWBD		P	119004	PHL	10.6849	122.269	Iloilo	Igbaras
PDP_00099	20240402	IC3 - P19	CWBD		P	119004	PHL	10.6849	122.269	Iloilo	Igbaras
PDP_00099	20240402	IC3 - P20	CWBD		P	119004	PHL	10.6849	122.269	Iloilo	Igbaras
PDP_00099	20240402	IC4 - S1	CWBD		P	119005	PHL	10.7583	122.18	Iloilo	Igbaras
PDP_00099	20240402	IC4 - S2	CWBD		P	119005	PHL	10.7583	122.18	Iloilo	Igbaras
PDP_00099	20240402	IC4 - S3	CWBD		P	119005	PHL	10.7583	122.18	Iloilo	Igbaras
PDP_00099	20240402	IC4 - P1	CWBD		P	119005	PHL	10.7583	122.18	Iloilo	Igbaras
PDP_00099	20240402	IC4 - P2	CWBD		P	119005	PHL	10.7583	122.18	Iloilo	Igbaras
PDP_00099	20240402	IC4 - P3	CWBD		P	119005	PHL	10.7583	122.18	Iloilo	Igbaras
