# Supplementary material for: Genome analysis of Ceratobasidium theobromae and its causal association with cassava witches’ broom disease in the Philippines
Source: Front Fungal Biol. 2026 Apr 17;7:1800255. doi: 10.3389/ffunb.2026.1800255 (PMC13132867; doi:10.3389/ffunb.2026.1800255)
Supplement: Supplementary file 3 [file Table2.xlsx]

## Sheet: Sheet1
Supplementary table 2. Results of association study of Ceratobasidium theobromae with cassava witches broom disease (CWBD) symptoms based on field petioles samples collected in the Philippines monitoring in 2024.
Location	Collection date	Sample	Variety	Sample state	PCR results C. theobromae (Leiva et al., 2023)	PCR results SLCMV (Siriwan et al., 2020)	PCR Ca. phytoplasma luffae (Dolores et al., 2023)	Internal control	GenBank CAMK C. theobromae (Leiva et al., 2023)	Used in associatoin study
Bohol	2024-05-22	31	Unknown	Diseased	Positive	Negative	Negative	Positive		Yes
Bohol	2024-05-22	34	Lakan	Diseased	No tested	No tested	No tested	Negative		No
Bohol	2024-05-22	35	Lakan	Diseased	No tested	No tested	No tested	Negative		No
Bohol	2024-05-22	37	Lakan	Diseased	No tested	No tested	No tested	Negative		No
Bohol	2024-05-22	38	Lakan	Diseased	No tested	No tested	No tested	Negative		No
Bohol	2024-05-22	43	Golden Yellow	Diseased	Positive	Negative	Positive*	Positive		Yes
Bohol	2024-05-22	49	Golden Yellow	Diseased	Positive	Negative	Positive*	Positive		Yes
Bohol	2024-05-22	51	Lakan	Diseased	Positive	Negative	Negative	Positive	PV448304	Yes
Bohol	2024-05-22	56	Lakan	Diseased	Negative	Negative	Negative	Positive		Yes
Bohol	2024-05-22	59	Lakan	Diseased	No tested	No tested	No tested	Negative		No
Bohol	2024-05-22	64	Rayong	Diseased	No tested	No tested	No tested	Negative		No
Bohol	2024-05-22	65	Rayong	Diseased	No tested	No tested	No tested	Negative		No
Bohol	2024-05-22	78	Lakan	Diseased	Positive	Negative	Negative	Positive		Yes
Bohol	2024-05-22	35S	Lakan	Diseased	Negative	Negative	Positive*	Positive		Yes
Bohol	2024-05-22	40A	Lakan	Diseased	No tested	No tested	No tested	Negative		No
Bohol	2024-05-22	46S	Golden Yellow	Diseased	Positive	Negative	Negative	Positive	PV448303	Yes
Bohol	2024-05-22	61AS	Lakan	Diseased	Negative	Negative	Positive*	Positive		Yes
Bohol	2024-05-22	62AS	Lakan	Diseased	Positive	Negative	Negative	Positive		Yes
Bukidnon	2024-07-22	2	Unknown	Diseased	Positive	Negative	Positive*	Positive	PV448306	Yes
Bukidnon	2024-07-22	4	Unknown	Diseased	Positive	Negative	Positive*	Positive		Yes
Bukidnon	2024-07-22	5	Unknown	Diseased	Positive	Negative	Negative	Positive	PV448305	Yes
Bukidnon	2024-07-22	11	Unknown	Diseased	No tested	No tested	No tested	Negative		No
Bukidnon	2024-07-22	13	Unknown	Diseased	Positive	Negative	Negative	Positive		Yes
Bukidnon	2024-07-22	14	Unknown	Diseased	Positive	Negative	Positive*	Positive		Yes
Bukidnon	2024-07-23	18	Unknown	Diseased	Positive	Negative	Positive*	Positive		Yes
Bukidnon	2024-07-23	20	Unknown	Diseased	Positive	Negative	Positive*	Positive		Yes
Bukidnon	2024-07-23	25	Unknown	Diseased	Positive	Negative	Negative	Positive		Yes
Bukidnon	2024-07-23	33	Unknown	Diseased	No tested	No tested	No tested	Negative		No
Bukidnon	2024-07-23	34	Unknown	Diseased	No tested	No tested	No tested	Negative		No
Bukidnon	2024-07-23	36	Unknown	Diseased	No tested	No tested	No tested	Negative		No
Bukidnon	2024-07-23	38	Unknown	Diseased	No tested	No tested	No tested	Negative		No
Bukidnon	2024-07-23	39	Unknown	Diseased	No tested	No tested	No tested	Negative		No
Bukidnon	2024-07-23	44	Unknown	Diseased	No tested	No tested	No tested	Negative		No
Bukidnon	2024-07-22	14s	Unknown	Diseased	No tested	No tested	No tested	Negative		No
Bukidnon	2024-07-22	3s	Unknown	Diseased	Positive	No tested	No tested	Positive		Yes
Bukidnon	2024-07-22	5s	Unknown	Diseased	Positive	Negative	Negative	Positive		Yes
Bukidnon	2024-07-22	6s	Unknown	Diseased	Positive	Negative	Negative	Positive		Yes
Bukidnon	2024-07-22	9s	Unknown	Diseased	Positive	Negative	Negative	Positive		Yes
Camarines Sur	2024-05-16	3	Lakan1	Healthy	No tested	No tested	No tested	Negative		No
Camarines Sur	2024-05-16	6A	Lakan1	Diseased	No tested	No tested	No tested	Negative		No
Camarines Sur	2024-05-16	15A	Lakan1	Diseased	No tested	No tested	No tested	Negative		No
Camarines Sur	2024-05-16	16A	Lakan1	Diseased	Positive	Negative	Negative	Positive	PV448308	Yes
Camarines Sur	2024-05-16	19	Lakan1	Diseased	Positive	Negative	Negative	Positive		Yes
Camarines Sur	2024-05-16	22	Kinalibre	Diseased	No tested	No tested	No tested	Negative		No
Camarines Sur	2024-05-16	23	Kinalibre	Diseased	No tested	No tested	No tested	Negative		No
Camarines Sur	2024-05-16	28	Kinalibre	Diseased	Positive	Negative	Positive*	Positive		Yes
Camarines Sur	2024-05-16	36	Kulot	Healthy	Negative	Negative	Negative	Positive		Yes
Camarines Sur	2024-05-16	37	Kulot	Healthy	No tested	No tested	No tested	Negative		No
Camarines Sur	2024-05-16	38	Wild (tree)	Diseased	Positive	No tested	No tested	Positive		Yes
Camarines Sur	2024-05-16	42	Hybrid	Diseased	No tested	No tested	No tested	Negative		No
Camarines Sur	2024-05-16	43	Hybrid	Diseased	Positive	No tested	No tested	Positive	PV448307	Yes
Camarines Sur	2024-05-16	44	Hybrid	Diseased	No tested	No tested	No tested	Negative		No
Camarines Sur	2024-05-16	49	Hybrid	Diseased	Positive	Negative	Positive*	Positive		Yes
Camarines Sur	2024-05-16	51	Hybrid	Diseased	No tested	No tested	No tested	Negative		No
Camarines Sur	2024-05-17	56	Lakan	Healthy	No tested	No tested	No tested	Negative		No
Camarines Sur	2024-05-17	62	Lakan	Diseased	Positive	Negative	Negative	Positive		Yes
Camarines Sur	2024-05-17	74	Lakan	Diseased	Positive	Negative	Negative	Positive		Yes
Camarines Sur	2024-05-17	95	Lakan white	Diseased	No tested	No tested	No tested	Negative		No
Camarines Sur	2024-05-17	96	Lakan white	Diseased	Positive	Negative	Negative	Positive		Yes
Camarines Sur	2024-05-17	98	Lakan white	Diseased	Positive	Negative	Positive*	Positive		Yes
Camarines Sur	2024-05-17	99	Lakan white	Diseased	Negative	Negative	Negative	Positive		Yes
Cebu	2024-05-20	33	Lakan	Healthy	Negative	Negative	Negative	Positive		Yes
Cebu	2024-05-20	38	Lakan	Healthy	Negative	Negative	Negative	Positive		Yes
Cebu	2024-05-20	39	Lakan	Diseased	No tested	No tested	No tested	Negative		No
Cebu	2024-05-20	40A	Lakan	Diseased	Positive	Negative	Negative	Positive		Yes
Cebu	2024-05-20	43	Lakan	Diseased	No tested	No tested	No tested	Negative		No
Cebu	2024-05-20	45	Lakan	Diseased	Positive	Negative	Negative	Positive	PV448309	Yes
Cebu	2024-05-20	46A	Lakan	Diseased	Positive	Negative	Negative	Positive		Yes
Cebu	2024-05-20	49A	Lakan	Diseased	No tested	No tested	No tested	Negative		No
Cebu	2024-05-20	54	Lakan	Diseased	Positive	Negative	Negative	Positive		Yes
Cebu	2024-05-20	57	Lakan	Diseased	Positive	Negative	Negative	Positive		Yes
Cebu	2024-05-20	59	Lakan	Diseased	Positive	Negative	Negative	Positive		Yes
Cebu	2024-05-20	62A	Lakan	Diseased	Positive	Negative	Negative	Positive		Yes
Cebu	2024-05-20	63	Lakan	Diseased	Positive	Negative	Negative	Positive		Yes
Cebu	2024-05-20	64	Lakan	Diseased	Positive	Negative	Negative	Positive		Yes
Cebu	2024-05-20	65	Lakan	Diseased	Positive	Negative	Negative	Positive		Yes
Cebu	2024-05-20	66	Lakan	Diseased	Positive	Negative	Negative	Positive		Yes
Cebu	2024-05-20	69	Lakan	Diseased	Negative	Negative	Negative	Positive		Yes
Cebu	2024-05-20	71*	Lakan	Diseased	Positive	Negative	Negative	Positive		Yes
Cebu	2024-05-20	75	Lakan	Diseased	Positive	Negative	Negative	Positive		Yes
Cebu	2024-05-20	76	Lakan	Diseased	Positive	Negative	Negative	Positive		Yes
Cebu	2024-05-20	77	Lakan	Diseased	Positive	Negative	Negative	Positive		Yes
Cebu	2024-05-20	80	Lakan	Diseased	Positive	Negative	Negative	Positive	PV448310	Yes
Iloilo	2024-04-02	1	Unknown	Healthy	Negative	Negative	Negative	Positive		Yes
Iloilo	2024-04-02	2	Unknown	Healthy	Negative	Negative	Negative	Positive		Yes
Iloilo	2024-04-02	5	Unknown	Diseased	Positive	Negative	Negative	Positive		Yes
Iloilo	2024-04-02	7	Unknown	Diseased	Positive	Negative	Negative	Positive		Yes
Iloilo	2024-04-02	9	Unknown	Diseased	Positive	Negative	Negative	Positive		Yes
Iloilo	2024-04-02	10	Unknown	Diseased	Negative	Negative	Negative	Positive		Yes
Iloilo	2024-04-02	11	Unknown	Diseased	Positive	Negative	Negative	Positive		Yes
Iloilo	2024-04-02	15	Unknown	Diseased	No tested	No tested	No tested	Negative		No
Iloilo	2024-04-02	17	Unknown	Diseased	Negative	Negative	Positive*	Positive		Yes
Iloilo	2024-04-02	19	Unknown	Diseased	Positive	Negative	Negative	Positive		Yes
Iloilo	2024-04-02	21	Unknown	Diseased	Positive	Negative	Negative	Positive		Yes
Iloilo	2024-04-02	22	Unknown	Diseased	Positive	Negative	Negative	Positive		Yes
Iloilo	2024-04-02	23	Unknown	Diseased	Positive	Negative	Negative	Positive		Yes
Iloilo	2024-04-02	26	Unknown	Diseased	Positive	Negative	Negative	Positive		Yes
Iloilo	2024-04-02	27	Unknown	Diseased	Positive	Negative	Negative	Positive		Yes
Iloilo	2024-04-02	29	Unknown	Diseased	Positive	Negative	Negative	Positive		Yes
Iloilo	2024-04-02	31	Unknown	Diseased	Positive	Negative	Negative	Positive		Yes
Iloilo	2024-04-02	33	Unknown	Diseased	Negative	Negative	Negative	Positive		Yes
Iloilo	2024-04-02	34	Unknown	Diseased	Positive	Negative	Negative	Positive	PV448312	Yes
Iloilo	2024-04-02	38	Unknown	Diseased	Positive	Negative	Negative	Positive		Yes
Iloilo	2024-04-02	39	Unknown	Diseased	Negative	Negative	Positive*	Positive		Yes
Iloilo	2024-04-02	40	Unknown	Diseased	Positive	Negative	Positive*	Positive		Yes
Iloilo	2024-04-02	43	Unknown	Diseased	Positive	Negative	Positive*	Positive		Yes
Iloilo	2024-04-02	44	Unknown	Diseased	Positive	Negative	Positive*	Positive		Yes
Iloilo	2024-04-02	45	Unknown	Diseased	Negative	Negative	Positive*	Positive		Yes
Iloilo	2024-04-02	46	Unknown	Diseased	Positive	Negative	Negative	Positive	PV448311	Yes
Iloilo	2024-04-02	48	Unknown	Diseased	Positive	Negative	Positive*	Positive		Yes
Iloilo	2024-04-02	49	Unknown	Diseased	Positive	Negative	Negative	Positive		Yes
Isabela	2024-07-16	1	Rayong 72	Diseased	Positive	Negative	Negative	Positive		Yes
Isabela	2024-07-16	2	Rayong 72	Diseased	Positive	Negative	Negative	Positive		Yes
Isabela	2024-07-16	3	Rayong 72	Diseased	Positive	Negative	Negative	Positive		Yes
Isabela	2024-07-16	8	Rayong 72	Diseased	Positive	Negative	Negative	Positive		Yes
Isabela	2024-07-16	9	Rayong 72	Diseased	Positive	Negative	Negative	Positive		Yes
Isabela	2024-07-16	12	Rayong 72	Diseased	Positive	Negative	Negative	Positive		Yes
Isabela	2024-07-16	13	Rayong 72	Diseased	Positive	Negative	Positive*	Positive		Yes
Isabela	2024-07-16	18	Golden Yellow	Diseased	Positive	Negative	Negative	Positive	PV448314	Yes
Isabela	2024-07-16	20	Golden Yellow	Diseased	Positive	Negative	Negative	Positive		Yes
Isabela	2024-07-16	32	KU50	Diseased	Positive	Negative	Negative	Positive		Yes
Isabela	2024-07-16	22	Golden Yellow	Diseased	Positive	Negative	Negative	Positive		Yes
Isabela	2024-07-16	24	Golden Yellow	Diseased	Positive	Negative	Negative	Positive		Yes
Isabela	2024-07-16	25	Golden Yellow	Diseased	Positive	Negative	Negative	Positive	PV448313	Yes
Isabela	2024-07-16	26	KU50	Diseased	Positive	Negative	Negative	Positive		Yes
Isabela	2024-07-16	30	KU50	Diseased	Positive	Negative	Negative	Positive		Yes
Isabela	2024-07-16	21	Golden Yellow	Diseased	Positive	Negative	Negative	Positive		Yes
Isabela	2024-07-16	34	Unknown	Diseased	Positive	Negative	Negative	Positive		Yes
Isabela	2024-07-16	36	Unknown	Diseased	Positive	Negative	Negative	Positive		Yes
Isabela	2024-07-16	38	Unknown	Diseased	Positive	Negative	Negative	Positive		Yes
Isabela	2024-07-16	40	Unknown	Diseased	Positive	Negative	Positive*	Positive		Yes
Isabela	2024-07-16	43	Unknown	Diseased	Positive	Negative	Negative	Positive		Yes
Isabela	2024-07-16	44	Unknown	Diseased	Positive	Negative	Positive*	Positive		Yes
Isabela	2024-07-16	46	Rayong 72	Diseased	Positive	Negative	Negative	Positive		Yes
Isabela	2024-07-16	47	Rayong 72	Diseased	Positive	Negative	Negative	Positive		Yes
Isabela	2024-07-16	48	Rayong 72	Diseased	Positive	Negative	Positive*	Positive		Yes
Isabela	2024-07-16	49	Rayong 72	Diseased	Positive	Negative	Negative	Positive		Yes
Isabela	2024-07-16	53	Rayong 72	Diseased	Positive	Negative	Negative	Positive		Yes
Isabela	2024-07-16	57	Rayong 72	Diseased	Positive	Negative	Positive*	Positive		Yes
Isabela	2024-07-16	58	Rayong 72	Diseased	Positive	Negative	Negative	Positive		Yes
Isabela	2024-07-16	61	Rayong 72	Diseased	Positive	Negative	Negative	Positive		Yes
Isabela	2024-07-16	65	Rayong 5	Diseased	Positive	Negative	Negative	Positive		Yes
Isabela	2024-07-16	66	Rayong 5	Diseased	Positive	Negative	Negative	Positive		Yes
Leyte	2024-04-22	1	Unknown	Healthy	Negative	Negative	Negative	Positive		Yes
Leyte	2024-04-22	2	Unknown	Healthy	Negative	Negative	Negative	Positive		Yes
Leyte	2024-04-22	4	Unknown	Healthy	Negative	Negative	Negative	Positive		Yes
Leyte	2024-04-22	5	Unknown	Healthy	Negative	Negative	Negative	Positive		Yes
Leyte	2024-04-22	9	Unknown	Diseased	Positive	Negative	Negative	Positive		Yes
Leyte	2024-04-22	11	Unknown	Healthy	Positive	Negative	Positive*	Positive		Yes
Leyte	2024-04-22	13	Unknown	Diseased	Positive	Negative	Negative	Positive	PV448315	Yes
Leyte	2024-04-22	14	Unknown	Healthy	Negative	Negative	Negative	Positive		Yes
Leyte	2024-04-22	17	MOP-681	Diseased	No tested	No tested	No tested	Negative		No
Leyte	2024-04-22	19	MB	Healthy	No tested	No tested	No tested	Negative		No
Leyte	2024-04-22	20	NSIC CV 48	Healthy	Negative	Negative	Negative	Positive		Yes
Leyte	2024-04-22	21	MOP-641	Healthy	Negative	Negative	Negative	Positive		Yes
Leyte	2024-04-22	22	NSIC CV 48	Healthy	Negative	Negative	Negative	Positive		Yes
Leyte	2024-04-23	26	Lakan 1	Healthy	Negative	No tested	No tested	Positive		Yes
Leyte	2024-04-23	28	Unknown	Diseased	Positive	No tested	No tested	Positive		Yes
Leyte	2024-04-23	29	Unknown	Diseased	Positive	No tested	No tested	Positive	PV448316	Yes
Leyte	2024-04-23	30	Unknown	Diseased	Positive	No tested	No tested	Positive		Yes
Leyte	2024-04-23	32	Unknown	Diseased	Positive	No tested	No tested	Positive		Yes
Leyte	2024-04-23	40	Golden yellow	Diseased	Positive	No tested	No tested	Positive		Yes
Leyte	2024-04-23	48	Lakan 1	Diseased	No tested	No tested	No tested	Negative		No
Leyte	2024-04-23	49	Lakan 1	Diseased	No tested	No tested	No tested	Negative		No
Leyte	2024-04-23	66	Lakan 1	Diseased	No tested	No tested	No tested	Negative		No
Leyte	2024-04-23	78	Lakan 1	Healthy	No tested	No tested	No tested	Negative		No
Leyte	2024-04-23	83	Lakan 1	Healthy	Negative	No tested	No tested	Positive		Yes
Leyte	2024-04-23	84	Lakan 1	Healthy	No tested	No tested	No tested	Negative		No
Quezon	2024-09-17	7	Lakan	Diseased	Positive	No tested	No tested	Positive	PV448318	Yes
Quezon	2024-04-15	2	Lakan	Healthy	Negative	Negative	Negative	Positive		Yes
Quezon	2024-09-17	8	Lakan	Diseased	Positive	Negative	Negative	Positive	PV448317	Yes
Quezon	2024-09-17	10	Lakan	Healthy	Negative	Negative	Negative	Positive		Yes
Quezon	2024-09-17	12	Lakan	Diseased	No tested	No tested	No tested	Negative		No
Quezon	2024-09-17	13	Lakan	Diseased	No tested	No tested	No tested	Negative		No
Quezon	2024-09-17	14	Lakan	Diseased	No tested	No tested	No tested	Negative		No
Quezon	2024-09-17	16	Lakan	Diseased	No tested	No tested	No tested	Negative		No
Quezon	2024-09-18	23	Lakan	Diseased	No tested	No tested	No tested	Negative		No
Quezon	2024-09-18	24	Lakan	Diseased	No tested	No tested	No tested	Negative		No
Quezon	2024-09-18	25	Lakan	Diseased	No tested	No tested	No tested	Negative		No
Quezon	2024-09-18	26	Lakan	Diseased	No tested	No tested	No tested	Negative		No
Quezon	2024-09-18	27	Lakan	Diseased	No tested	No tested	No tested	Negative		No
Quezon	2024-09-18	28	Lakan	Diseased	No tested	No tested	No tested	Negative		No
Quezon	2024-09-18	29	Lakan	Diseased	No tested	No tested	No tested	Negative		No
Quezon	2024-09-18	33	Lakan	Diseased	No tested	No tested	No tested	Negative		No
Quezon	2024-09-18	35	Lakan	Diseased	No tested	No tested	No tested	Negative		No
Quezon	2024-09-18	36	Lakan	Diseased	No tested	No tested	No tested	Negative		No
Samar	2024-04-24	6	Unknown/Kapulutan	Healthy	Negative	No tested	No tested	Positive		Yes
Samar	2024-04-24	9	Unknown	Diseased	Positive	No tested	No tested	Positive		Yes
Samar	2024-04-24	10	Unknown	Diseased	Negative	No tested	No tested	Positive		Yes
Samar	2024-04-24	13	Unknown	Diseased	No tested	No tested	No tested	Negative		No
Samar	2024-04-24	19	Unknown	Diseased	Positive	Negative	Negative	Positive		Yes
Samar	2024-04-24	21	Unknown	Diseased	Positive	Negative	Negative	Positive	PV448320	Yes
Samar	2024-04-24	25	Unknown	Diseased	Positive	Negative	Negative	Positive		Yes
Samar	2024-04-24	26	Unknown	Diseased	Positive	Negative	Positive*	Positive		Yes
Samar	2024-04-24	31	Unknown	Diseased	Positive	Negative	Negative	Positive	PV448319	Yes
Samar	2024-04-24	42	Unknown	Healthy	No tested	No tested	No tested	Negative		No
Samar	2024-04-24	48	Unknown/Lakan	Healthy	Negative	Negative	Negative	Positive		Yes
Samar	2024-04-24	49	Unknown/Lakan	Diseased	Positive	Negative	Negative	Positive		Yes
Samar	2024-04-24	56	Unknown/Lakan	Diseased	Positive	Negative	Positive*	Positive		Yes
Samar	2024-04-24	58	Unknown/Lakan	Diseased	Positive	Positive	Positive*	Positive		Yes
Samar	2024-04-24	61	Unknown/Lakan	Diseased	No tested	No tested	No tested	Negative		No
Samar	2024-04-24	63	Unknown/Lakan	Diseased	Positive	Negative	Negative	Positive		Yes
Samar	2024-04-24	64	Unknown/Lakan	Diseased	Positive	Negative	Negative	Positive		Yes
Samar	2024-04-24	66	Unknown/Lakan	Diseased	Positive	Negative	Negative	Positive		Yes
Samar	2024-04-24	67	Unknown/Lakan	Diseased	Positive	Negative	Negative	Positive		Yes
Samar	2024-04-24	70	Unknown/Lakan	Healthy	No tested	No tested	No tested	Negative		No
Samar	2024-04-24	75	Unknown/Lakan	Diseased	Positive	Negative	Negative	Positive		Yes
Samar	2024-04-24	76	Unknown/Lakan	Diseased	Positive	Negative	Negative	Positive		Yes
Samar	2024-04-24	77	Unknown/Lakan	Diseased	Positive	Negative	Negative	Positive		Yes
Samar	2024-04-24	81	Unknown/Lakan	Healthy	Negative	Negative	Negative	Positive		Yes
Samar	2024-04-24	86	Unknown/Lakan	Diseased	Positive	Negative	Negative	Positive		Yes
*False positive. Discarded by sequencing confirmation
