# Supplementary material for: Genome analysis of Ceratobasidium theobromae and its causal association with cassava witches’ broom disease in the Philippines
Source: Front Fungal Biol. 2026 Apr 17;7:1800255. doi: 10.3389/ffunb.2026.1800255 (PMC13132867; doi:10.3389/ffunb.2026.1800255)
Supplement: Supplementary file 4 [file Table3.xlsx]

## Sheet: Sheet1
Supplementary Table 3. List of field-collected isolates from CWBD-affected samples in different years in Southeast Asia (SEA) and the Americas.
GenBank	Lab code	Collection date	Collection_year	Region	Country	Location_level_1	Location_level_2	Location_level_3	Latitude	Longitude	Approximate coordinates	Sequencing platform	Coverage (X)	Crop	Cultivar name	Source	Isolate name	Haplotype	Haplotype size	Included in MJ network
PV389925	L2-15	2023	2023	Continental SEA	Thailand	Ban Song	NA	NA	13.74864N	101.43631E	no	Oxford Nanopore Technologies	8043.02	Cassava	NA	Gil-Ordóñez et al., 2026	L2-15	H1	52	Yes
PV389942	L14	2023-09-23	2023	Continental SEA	Cambodia	Banteay Meanchey	NA	NA	13.638276N	102.961243E	no	Oxford Nanopore Technologies	2112	Cassava	NA	Gil-Ordóñez et al., 2026	L14	H1	52	Yes
OQ863067	7-7-	2012	2012	Continental SEA	Vietnam	Hoa Binh	NA	NA	20.666666666667N	105.33333333333E	yes	Oxford Nanopore Technologies	54809.1	Cassava	SC 205 (DU)	Leiva et al., 2023	HBi-2	H1	52	Yes
PV389950	L8	2023-18-08	2023	Continental SEA	Lao PDR	Bolikhamxai	NA	NA	18.53649N	103.7134E	yes	Oxford Nanopore Technologies	17811.7	Cassava	NA	Gil-Ordóñez et al., 2026	L8	H1	52	Yes
OQ863069	16-1	2012	2012	Continental SEA	Vietnam	Dong Nai	NA	NA	11.110278N	107.181111E	yes	Oxford Nanopore Technologies	48697.2	Cassava	KM 94	Leiva et al., 2023	DNa-2	H1	52	Yes
PV389989	KU80	2023-02	2023	Continental SEA	Thailand	Chachoengsao	NA	NA	13.6882N	101.07156E	no	Oxford Nanopore Technologies	2974.37	Cassava	NA	Gil-Ordóñez et al., 2026	KU80	H1	52	Yes
PV389940	L11	2023-09-23	2023	Continental SEA	Cambodia	ChamkaLeu	NA	NA	12.1995477N	105.3157778E	no	Oxford Nanopore Technologies	1313.18	Cassava	NA	Gil-Ordóñez et al., 2026	L11	H1	52	Yes
OQ863068	10	2012	2012	Continental SEA	Vietnam	Dong Nai	NA	NA	11.110278N	107.181111E	yes	Oxford Nanopore Technologies	20873.7	Cassava	KM 94	Leiva et al., 2023	DNa-1	H1	52	Yes
OQ863066	2025-07-01	2012	2012	Continental SEA	Vietnam	Hoa Binh	NA	NA	20.666666666667N	105.33333333333E	yes	Oxford Nanopore Technologies	23127	Cassava	SC 205 (DU)	Leiva et al., 2023	HBi-1	H1	52	Yes
PV389920	L1-23	2023	2023	Continental SEA	Thailand	Huai Samrong	NA	NA	13.718624N	101.528412E	no	Oxford Nanopore Technologies	719.32	Cassava	NA	Gil-Ordóñez et al., 2026	L1-23	H1	52	Yes
PV389921	L1-7	2023	2023	Continental SEA	Thailand	Huai Samrong	NA	NA	13.718624N	101.528412E	no	Oxford Nanopore Technologies	9139.73	Cassava	NA	Gil-Ordóñez et al., 2026	L1-7	H1	52	Yes
PV389962	V9	2023-09-26	2023	Continental SEA	Vietnam	Hoa Binh	NA	NA	20.426483N	105.461372E	no	Oxford Nanopore Technologies	6239.27	Cassava	NA	Gil-Ordóñez et al., 2026	V9	H1	52	Yes
PV389923	L2-12	2023	2023	Continental SEA	Thailand	Ban Song	NA	NA	13.74864N	101.43631E	no	Oxford Nanopore Technologies	1906.88	Cassava	NA	Gil-Ordóñez et al., 2026	L2-12	H1	52	Yes
PV389924	L2-14	2023	2023	Continental SEA	Thailand	Ban Song	NA	NA	13.74864N	101.43631E	no	Oxford Nanopore Technologies	28931.2	Cassava	NA	Gil-Ordóñez et al., 2026	L2-14	H1	52	Yes
PV389922	L1-10	2023	2023	Continental SEA	Thailand	Huai Samrong	NA	NA	13.718624N	101.528412E	no	Oxford Nanopore Technologies	13672.1	Cassava	NA	Gil-Ordóñez et al., 2026	L1-10	H1	52	Yes
PV389926	L3-4	2023	2023	Continental SEA	Thailand	Huai Samrong	NA	NA	13.718624N	101.528412E	no	Oxford Nanopore Technologies	4976.75	Cassava	NA	Gil-Ordóñez et al., 2026	L3-4	H1	52	Yes
PV389927	L3-5	2023	2023	Continental SEA	Thailand	Huai Samrong	NA	NA	13.718624N	101.528412E	no	Oxford Nanopore Technologies	6044.47	Cassava	NA	Gil-Ordóñez et al., 2026	L3-5	H1	52	Yes
PV389928	L3-6	2023	2023	Continental SEA	Thailand	Huai Samrong	NA	NA	13.718624N	101.528412E	no	Oxford Nanopore Technologies	2216.85	Cassava	NA	Gil-Ordóñez et al., 2026	L3-6	H1	52	Yes
PV389929	L4-11	2023	2023	Continental SEA	Thailand	Khao Hin Son	NA	NA	13.71862N	101.528412E	no	Oxford Nanopore Technologies	5335.55	Cassava	NA	Gil-Ordóñez et al., 2026	L4-11	H1	52	Yes
PV389958	HARC04	2023-08-28	2023	Continental SEA	Vietnam	Hungloc Center	NA	NA	10.9424722N	107.0761667E	no	Oxford Nanopore Technologies	1586.63	Cassava	NA	Gil-Ordóñez et al., 2026	HARC04	H1	52	Yes
PV389931	L4-20	2023	2023	Continental SEA	Thailand	Khao Hin Son	NA	NA	13.71862N	101.528412E	no	Oxford Nanopore Technologies	1589.57	Cassava	NA	Gil-Ordóñez et al., 2026	L4-20	H1	52	Yes
PV389939	B1	2023-09-26	2023	Insular SEA	Indonesia	Jember	NA	NA	-8.25736S	113.60233E	no	Oxford Nanopore Technologies	16163.2	Cacao	NA	Gil-Ordóñez et al., 2026	B1	H1	52	Yes
PV389935	H6	2023	2023	Continental SEA	Vietnam	Thanh Pho	NA	NA	20.970744824357N	105.825334532311E	yes	Sanger	NA	Cassava	NA	Gil-Ordóñez et al., 2026	H6	H1	52	Yes
PV389936	H7	2023	2023	Continental SEA	Vietnam	Thanh Pho	NA	NA	20.970744824357N	105.825334532311E	yes	Sanger	NA	Cassava	NA	Gil-Ordóñez et al., 2026	H7	H1	52	Yes
OQ863072	2025-06-06	2013	2013	Continental SEA	Cambodia	Kampong Cham	NA	NA	11.99339N	105.4635E	yes	Oxford Nanopore Technologies	1589.04	Cassava	NA	Leiva et al., 2023	KCh-1	H1	52	Yes
PV389930	L4-10	2023	2023	Continental SEA	Thailand	Khao Hin Son	NA	NA	13.71862N	101.528412E	no	Oxford Nanopore Technologies	10610	Cassava	NA	Gil-Ordóñez et al., 2026	L4-10	H1	52	Yes
PV389984	DT6	2023	2023	Continental SEA	Vietnam	Kontum	NA	NA	14.62307989N	107.84988986E	no	Oxford Nanopore Technologies	4156.24	Cassava	NA	Gil-Ordóñez et al., 2026	DT6	H1	52	Yes
PV389951	K12	2023-18-08	2023	Continental SEA	Lao PDR	Naphok	NA	NA	18.14661N	102.73537E	yes	Oxford Nanopore Technologies	8704.32	Cassava	NA	Gil-Ordóñez et al., 2026	K12	H1	52	Yes
OQ863073	2025-07-04	2013	2013	Continental SEA	Cambodia	Prey Veng	NA	NA	11.483333333333N	105.33333333333E	yes	Oxford Nanopore Technologies	1900.81	Cassava	NA	Leiva et al., 2023	PVe-1	H1	52	Yes
PV389972	CWBD1	2021	2021	Continental SEA	Vietnam	Quang Ngai	NA	NA	14.404N	108.1203E	no	Oxford Nanopore Technologies	6626.88	Cassava	NA	Gil-Ordóñez et al., 2026	CWBD1	H1	52	Yes
PV389979	QN5	2023	2023	Continental SEA	Vietnam	Quang Ngai	NA	NA	14.404N	108.1203E	no	Oxford Nanopore Technologies	2024.74	Cassava	NA	Gil-Ordóñez et al., 2026	QN5	H1	52	Yes
OQ863084	S59	2020	2020	Continental SEA	Lao PDR	Salavan	NA	NA	15.7N	106.383E	yes	Oxford Nanopore Technologies	1628.07	Cassava	NA	Leiva et al., 2023	Sal-2	H1	52	Yes
PV389952	G2-R11-i2	2023-09-04	2023	Continental SEA	Lao PDR	Naphok	NA	NA	18.14661N	102.73537E	yes	Oxford Nanopore Technologies	2086.74	Cassava	NA	Gil-Ordóñez et al., 2026	G2-R11-i2	H1	52	Yes
PV389953	F3S1	2023-04-09	2023	Continental SEA	Lao PDR	Sangthong	NA	NA	18.073195N	102.295036E	no	Oxford Nanopore Technologies	2024.48	Cassava	NA	Gil-Ordóñez et al., 2026	F3S1	H1	52	Yes
PV389954	G1-KU50-i1	2023-04-09	2023	Continental SEA	Lao PDR	Naphok	NA	NA	18.14661N	102.73537E	no	Oxford Nanopore Technologies	1728.34	Cassava	NA	Gil-Ordóñez et al., 2026	G1-KU50-i1	H1	52	Yes
PV389957	F6S2	2023-08-28	2023	Continental SEA	Lao PDR	Sangthong	NA	NA	18.085487N	102.290741E	no	Oxford Nanopore Technologies	3677.77	Cassava	NA	Gil-Ordóñez et al., 2026	F6S2	H1	52	Yes
PV389947	F4S3	2023-09-04	2023	Continental SEA	Lao PDR	Sangthong	NA	NA	18.073195N	102.295036E	no	Oxford Nanopore Technologies	5273.89	Cassava	NA	Gil-Ordóñez et al., 2026	F4S3	H1	52	Yes
PV389959	HARC05	2023-08-28	2023	Continental SEA	Vietnam	Hungloc Center	NA	NA	10.9424722N	107.0761667E	no	Oxford Nanopore Technologies	2966.84	Cassava	NA	Gil-Ordóñez et al., 2026	HARC05	H1	52	Yes
PV389949	L5	2023-04-04	2023	Continental SEA	Lao PDR	Savannakhet	NA	NA	16.86186N	104.90286E	no	Oxford Nanopore Technologies	4580.49	Cassava	NA	Gil-Ordóñez et al., 2026	L5	H1	52	Yes
PV389967	V6	2023-09-26	2023	Continental SEA	Vietnam	Hoa Binh	NA	NA	20.426483N	105.461372E	no	Oxford Nanopore Technologies	2236.36	Cassava	NA	Gil-Ordóñez et al., 2026	V6	H1	52	Yes
PV389970	HARC01	2023-09-05	2023	Continental SEA	Vietnam	Hungloc Center	NA	NA	10.9424722N	107.0761667E	no	Oxford Nanopore Technologies	3235.73	Cassava	NA	Gil-Ordóñez et al., 2026	HARC01	H1	52	Yes
PV389941	L13	2023-09-23	2023	Continental SEA	Cambodia	Stung Treng	NA	NA	13.549529N	105.999	no	Oxford Nanopore Technologies	2532.4	Cassava	NA	Gil-Ordóñez et al., 2026	L13	H1	52	Yes
OQ863074	2025-02-02	2013	2013	Continental SEA	Vietnam	Tay Ninh	NA	NA	11.333333333333N	106.16666666667E	yes	Oxford Nanopore Technologies	1498.1	Cassava	NA	Leiva et al., 2023	TNi-1	H1	52	Yes
PV389985	TBi40	2023	2023	Continental SEA	Vietnam	Tay Ninh	NA	NA	11.6401	106.01	no	Oxford Nanopore Technologies	3826.44	Cassava	NA	Gil-Ordóñez et al., 2026	TBi40	H1	52	Yes
PV389932	H1	2023	2023	Continental SEA	Vietnam	Thanh Pho	NA	NA	20.970744824357N	105.825334532311E	yes	Sanger	NA	Cassava	NA	Gil-Ordóñez et al., 2026	H1	H1	52	Yes
PV389986	TBi49	2023	2023	Continental SEA	Vietnam	Tay Ninh	NA	NA	11.64005918N	106.00965836E	no	Oxford Nanopore Technologies	3150.1	Cassava	NA	Gil-Ordóñez et al., 2026	TBi49	H1	52	Yes
PV389987	TC37	2023	2023	Continental SEA	Vietnam	Tay Ninh	NA	NA	11.54518854N	106.17212985E	no	Oxford Nanopore Technologies	6296.71	Cassava	NA	Gil-Ordóñez et al., 2026	TC37	H1	52	Yes
PV389988	TC57	2023	2023	Continental SEA	Vietnam	Tay Ninh	NA	NA	11.54518854N	106.17212985E	no	Oxford Nanopore Technologies	620.11	Cassava	NA	Gil-Ordóñez et al., 2026	TC57	H1	52	Yes
OQ863061	2025-02-08	2012	2012	Continental SEA	Vietnam	Yen Bai	NA	NA	21.7N	104.86666666667E	yes	Oxford Nanopore Technologies	6504.01	Cassava	KM 94	Leiva et al., 2023	YBa-1	H1	52	Yes
PV389990	KU50	2023-02-01	2023	Continental SEA	Thailand	Chachoengsao	NA	NA	13.6882N	101.07156E	no	Oxford Nanopore Technologies	1417.11	Cassava	NA	Gil-Ordóñez et al., 2026	KU50	H1	52	Yes
PV389991	R11	2023-02-01	2023	Continental SEA	Thailand	Chachoengsao	NA	NA	13.6882N	101.07156E	no	Oxford Nanopore Technologies	3302.02	Cassava	NA	Gil-Ordóñez et al., 2026	R11	H1	52	Yes
PV389974	7	2023	2023	Continental SEA	Vietnam	Kontum	NA	NA	14.35451N	108.00759E	no	Oxford Nanopore Technologies	1757.16	Cassava	NA	Gil-Ordóñez et al., 2026	7	H1	52	Yes
OQ863070	9	2012	2012	Continental SEA	Vietnam	Dong Nai	NA	NA	11.110278N	107.181111E	yes	Oxford Nanopore Technologies	7971.73	Cassava	KM 94	Leiva et al., 2023	DNa-3	H2	36	Yes
PV389976	GL1	2023	2023	Continental SEA	Vietnam	Gia Lai	NA	NA	14.27574N	108.0934E	no	Oxford Nanopore Technologies	3749.87	Cassava	NA	Gil-Ordóñez et al., 2026	GL1	H2	36	Yes
PV389968	V7	2023-09-23	2023	Continental SEA	Vietnam	Hoa Binh	NA	NA	20.426483N	105.461372E	no	Oxford Nanopore Technologies	4343.83	Cassava	NA	Gil-Ordóñez et al., 2026	V7	H2	36	Yes
PV389971	HARC03	2023-09-05	2023	Continental SEA	Vietnam	Hungloc Center	NA	NA	10.9424722N	107.0761667E	no	Oxford Nanopore Technologies	3123.04	Cassava	NA	Gil-Ordóñez et al., 2026	HARC03	H2	36	Yes
PQ202677	AP-2204	2023-08-01	2023	Americas	Brazil	Amapa	Oiapoque	NA	3.8441368N	-51.8322292W	yes	Sanger	NA	Cassava	NA	Alves Santos de Oliveira et al., 2025	AP-2204	H2	36	No
PQ202678	AP-2207	2023-08-01	2023	Americas	Brazil	Amapa	Oiapoque	NA	3.8441368N	-51.8322292W	yes	Sanger	NA	Cassava	NA	Alves Santos de Oliveira et al., 2025	AP-2207	H2	36	Yes
PQ202679	AP-2303	2023-08-01	2023	Americas	Brazil	Amapa	Oiapoque	NA	3.8441368N	-51.8322292W	yes	Sanger	NA	Cassava	NA	Alves Santos de Oliveira et al., 2025	AP-2303	H2	36	No
PQ202685	AP-2616	2023-08-01	2023	Americas	Brazil	Amapa	Oiapoque	NA	3.8441368N	-51.8322292W	yes	Sanger	NA	Cassava	NA	Alves Santos de Oliveira et al., 2025	AP-2616	H2	36	Yes
PQ202686	AP-2617	2023-08-01	2023	Americas	Brazil	Amapa	Oiapoque	NA	3.8441368N	-51.8322292W	yes	Sanger	NA	Cassava	NA	Alves Santos de Oliveira et al., 2025	AP-2617	H2	36	Yes
PQ202687	AP-2663	2023-08-01	2023	Americas	Brazil	Amapa	Oiapoque	NA	3.8441368N	-51.8322292W	yes	Sanger	NA	Cassava	NA	Alves Santos de Oliveira et al., 2025	AP-2663	H2	36	No
PQ202688	AP-2706	2023-08-01	2023	Americas	Brazil	Amapa	Oiapoque	NA	3.8441368N	-51.8322292W	yes	Sanger	NA	Cassava	NA	Alves Santos de Oliveira et al., 2025	AP-2706	H2	36	No
PQ202689	AP-2711	2023-08-01	2023	Americas	Brazil	Amapa	Oiapoque	NA	3.8441368N	-51.8322292W	yes	Sanger	NA	Cassava	NA	Alves Santos de Oliveira et al., 2025	AP-2711	H2	36	No
PQ202691	AP-2719	2023-08-01	2023	Americas	Brazil	Amapa	Oiapoque	NA	3.8441368N	-51.8322292W	yes	Sanger	NA	Cassava	NA	Alves Santos de Oliveira et al., 2025	AP-2719	H2	36	Yes
PQ202693	AP-2807	2023-08-01	2023	Americas	Brazil	Amapa	Oiapoque	NA	3.8441368N	-51.8322292W	yes	Sanger	NA	Cassava	NA	Alves Santos de Oliveira et al., 2025	AP-2807	H2	36	Yes
PQ202694	AP-2809	2023-08-01	2023	Americas	Brazil	Amapa	Oiapoque	NA	3.8441368N	-51.8322292W	yes	Sanger	NA	Cassava	NA	Alves Santos de Oliveira et al., 2025	AP-2809	H2	36	Yes
PQ202695	AP-2812	2023-08-01	2023	Americas	Brazil	Amapa	Oiapoque	NA	3.8441368N	-51.8322292W	yes	Sanger	NA	Cassava	NA	Alves Santos de Oliveira et al., 2025	AP-2812	H2	36	No
PV389944	L19	2023-09-05	2023	Continental SEA	Cambodia	Kampong Thom	NA	NA	12.4724499N	105.2356972E	no	Oxford Nanopore Technologies	3082.06	Cassava	NA	Gil-Ordóñez et al., 2026	L19	H2	36	Yes
OQ863071	2025-03-04	2013	2013	Continental SEA	Cambodia	Kratie	NA	NA	12.483333333333N	106.01666666667E	yes	Oxford Nanopore Technologies	4366.97	Cassava	NA	Leiva et al., 2023	Kra-1	H2	36	Yes
PV389934	H5	2023	2023	Continental SEA	Vietnam	Thanh Pho	NA	NA	20.970744824357N	105.825334532311E	yes	Sanger	NA	Cassava	NA	Gil-Ordóñez et al., 2026	H5	H2	36	Yes
PV389937	H8	2023	2023	Continental SEA	Vietnam	Thanh Pho	NA	NA	20.970744824357N	105.825334532311E	yes	Sanger	NA	Cassava	NA	Gil-Ordóñez et al., 2026	H8	H2	36	Yes
PV389982	NA	2023	2023	Continental SEA	Vietnam	Nghe An	NA	NA	19.25N	104.91667E	no	Oxford Nanopore Technologies	1986.12	Cassava	NA	Gil-Ordóñez et al., 2026	NA	H2	36	Yes
PV389943	L16	2023-09-23	2023	Continental SEA	Cambodia	Pailin	NA	NA	12.989732N	102.742783E	no	Oxford Nanopore Technologies	2023.15	Cassava	NA	Gil-Ordóñez et al., 2026	L16	H2	36	Yes
PV389973	CWBD3	2021	2023	Continental SEA	Vietnam	Quang Ngai	NA	NA	14.404N	108.1203E	no	Oxford Nanopore Technologies	3304.3	Cassava	NA	Gil-Ordóñez et al., 2026	CWBD3	H2	36	Yes
PV389969	V8	2023-09-23	2023	Continental SEA	Vietnam	Hoa Binh	NA	NA	20.426483N	105.461372E	no	Oxford Nanopore Technologies	6652.2	Cassava	NA	Gil-Ordóñez et al., 2026	V8	H2	36	Yes
PQ384454	6.2	2024	2024	Americas	French Guiane	Saint Georges de l'Oyapock	NA	NA	3.731375N	-51.788637W	yes	Oxford Nanopore Technologies	145551	Cassava	NA	Pardo et al., 2024	GUF-114	H2	36	Yes
OQ863083	S58	2020	2020	Continental SEA	Lao PDR	Salavan	NA	NA	15.7N	106.383E	yes	Oxford Nanopore Technologies	1057.25	Cassava	NA	Leiva et al., 2023	Sal-1	H2	36	Yes
PV389933	H2	2023	2023	Continental SEA	Vietnam	Thanh Pho	NA	NA	20.970744824357N	105.825334532311E	yes	Sanger	NA	Cassava	NA	Gil-Ordóñez et al., 2026	H2	H2	36	Yes
PV389977	GL9	2023	2023	Continental SEA	Vietnam	Gia Lai	NA	NA	14.27574N	108.0934E	no	Oxford Nanopore Technologies	6658.47	Cassava	NA	Gil-Ordóñez et al., 2026	GL9	H2	36	Yes
PV389978	QN1	2023	2023	Continental SEA	Vietnam	Quang Ngai	NA	NA	14.404N	108.1203E	no	Oxford Nanopore Technologies	3229.25	Cassava	NA	Gil-Ordóñez et al., 2026	QN1	H2	36	Yes
OQ863086	KU50	2023	2023	Continental SEA	Lao PDR	Vientiane	NA	NA	17.974855N	102.630867E	yes	Oxford Nanopore Technologies	15082.9	Cassava	KU50	Leiva et al., 2023	Vie-3	H2	36	Yes
OQ863064	2025-05-05	2012	2012	Continental SEA	Vietnam	Yen Bai	NA	NA	21.7N	104.86666666667E	yes	Oxford Nanopore Technologies	14642.5	Cassava	KM 94	Leiva et al., 2023	YBa-4	H2	36	Yes
PQ202680	AP-2305	2023-08-01	2023	Americas	Brazil	Amapa	Oiapoque	NA	3.8441368N	-51.8322292W	yes	Sanger	NA	Cassava	NA	Alves Santos de Oliveira et al., 2025	AP-2305	H2	36	Yes
PQ202683	AP-2353	2023-08-01	2023	Americas	Brazil	Amapa	Oiapoque	NA	3.8441368N	-51.8322292W	yes	Sanger	NA	Cassava	NA	Alves Santos de Oliveira et al., 2025	AP-2353	H2	36	No
PQ202692	AP-2802	2023-08-01	2023	Americas	Brazil	Amapa	Oiapoque	NA	3.8441368N	-51.8322292W	yes	Sanger	NA	Cassava	NA	Alves Santos de Oliveira et al., 2025	AP-2802	H2	36	No
PQ202690	AP-2713	2023-08-01	2023	Americas	Brazil	Amapa	Oiapoque	NA	3.8441368N	-51.8322292W	yes	Sanger	NA	Cassava	NA	Alves Santos de Oliveira et al., 2025	AP-2713	H2	36	No
PQ202684	AP-2602	2023-08-01	2023	Americas	Brazil	Amapa	Oiapoque	NA	3.8441368N	-51.8322292W	yes	Sanger	NA	Cassava	NA	Alves Santos de Oliveira et al., 2025	AP-2602	H2	36	No
OQ863082	B4	2017	2017	Insular SEA	Philippines	Mindanao	NA	NA	8N	-125E	yes	Oxford Nanopore Technologies	10935	Cassava	NA	Leiva et al., 2023	Min-3	H3	43	Yes
PV184469	PHL1	2024-05-16	2024	Insular SEA	Philippines	Luzon	Camarines Sur	Bato	13.3352778N	123.3111111111111E	no	Oxford Nanopore Technologies	1227	Cassava	NA	This work	PHL1	H3	43	Yes
PV232894	26	2024	2024	Insular SEA	Philippines	Luzon	Isabela	NA	6.7N	121.96666666667E	yes	Sanger	NA	Cassava	NA	This work	ISA_026	H3	43	Yes
PV232895	40	2024	2024	Insular SEA	Philippines	Luzon	Isabela	NA	6.7N	121.96666666667E	yes	Sanger	NA	Cassava	NA	This work	ISA_040	H3	43	Yes
PV232896	74	2024	2024	Insular SEA	Philippines	Luzon	Camarines Sur	NA	13.666666666667N	123.33333333333E	yes	Sanger	NA	Cassava	NA	This work	CAMS_074	H3	43	No
PV232898	002S	2024	2024	Insular SEA	Philippines	Visayas	Iloilo	NA	10.716666666667N	122.56666666667E	yes	Sanger	NA	Cassava	NA	This work	ILO_002S	H3	43	Yes
PV232906	63	2024	2024	Insular SEA	Philippines	Visayas	Samar	NA	11.833333333333N	125E	yes	Sanger	NA	Cassava	NA	This work	SAM_063	H3	43	Yes
PV448305	5	2024	2024	Insular SEA	Philippines	Mindanao	Bukidnon	NA	7.9166666666667N	125.08333333333E	yes	Oxford Nanopore Technologies	5011.41	Cassava	NA	This work	BUK-5	H3	43	Yes
PV448309	45	2024	2024	Insular SEA	Philippines	Visayas	Cebu	NA	10.293N	123.902E	yes	Oxford Nanopore Technologies	2265.45	Cassava	Lakan	This work	CEB-45	H3	43	Yes
PV448308	16A	2024	2024	Insular SEA	Philippines	Luzon	Camarines Sur	NA	13.666666666667N	123.33333333333E	yes	Oxford Nanopore Technologies	16353.7	Cassava	Lakan1	This work	CAMS-16A	H3	43	Yes
PV448311	46	2024	2024	Insular SEA	Philippines	Visayas	Iloilo	NA	10.716666666667N	122.56666666667E	yes	Oxford Nanopore Technologies	11526.6	Cassava	NA	This work	ILO-46	H3	43	Yes
PV448313	25	2024	2024	Insular SEA	Philippines	Luzon	Isabela	NA	6.7N	121.96666666667E	yes	Oxford Nanopore Technologies	145091	Cassava	Golden Yellow	This work	ISA-25	H3	43	Yes
PV448312	34	2024	2024	Insular SEA	Philippines	Visayas	Iloilo	NA	10.716666666667N	122.56666666667E	yes	Oxford Nanopore Technologies	145670	Cassava	NA	This work	ILO-34	H3	43	Yes
PV448307	43	2024	2024	Insular SEA	Philippines	Luzon	Camarines Sur	NA	13.666666666667N	123.33333333333E	yes	Oxford Nanopore Technologies	73371	Cassava	Hybrid	This work	CAMS-43	H3	43	Yes
OQ863077	B3	2017	2017	Insular SEA	Philippines	Mindanao	NA	NA	8N	-125E	yes	Oxford Nanopore Technologies	56743.7	Cassava	NA	Leiva et al., 2023	Min-2	H3	43	Yes
PV448318	7	2024	2024	Insular SEA	Philippines	Luzon	Quezon	NA	13.933333333333N	121.61666666667E	yes	Oxford Nanopore Technologies	190926	Cassava	Lakan	This work	QUE-7	H3	43	Yes
PV448317	8	2024	2024	Insular SEA	Philippines	Luzon	Quezon	NA	13.933333333333N	121.61666666667E	yes	Oxford Nanopore Technologies	68036.9	Cassava	Lakan	This work	QUE-8	H3	43	Yes
PV448319	31	2024	2024	Insular SEA	Philippines	Visayas	Samar	NA	11.833333333333N	E	yes	Oxford Nanopore Technologies	205685	Cassava	NA	This work	SAM-31	H3	43	Yes
PV232893	13	2024	2024	Insular SEA	Philippines	Luzon	Isabela	NA	6.7N	121.96666666667E	yes	Sanger	NA	Cassava	NA	This work	ISA_013	H3	43	Yes
PV232897	2	2024	2024	Insular SEA	Philippines	Visayas	Iloilo	NA	10.716666666667N	122.56666666667E	yes	Sanger	NA	Cassava	NA	This work	ILO_002	H3	43	Yes
PV232899	003S	2024	2024	Insular SEA	Philippines	Visayas	Iloilo	NA	10.716666666667N	122.56666666667E	yes	Sanger	NA	Cassava	NA	This work	ILO_003S	H3	43	Yes
PV448303	46S	2024	2024	Insular SEA	Philippines	Visayas	Bohol	NA	9.798616N	124.22873E	no	Oxford Nanopore Technologies	31398.3	Cassava	Golden Yellow	This work	BOH-46S	H4	16	Yes
PV448310	80	2024	2024	Insular SEA	Philippines	Visayas	Cebu	NA	10.293N	123.902E	yes	Oxford Nanopore Technologies	66120.6	Cassava	Lakan	This work	CEB-80	H4	16	Yes
PV448315	13	2024	2024	Insular SEA	Philippines	Visayas	Leyte	NA	10.833333333333N	124.83333333333E	yes	Oxford Nanopore Technologies	197047	Cassava	NA	This work	LEY-13	H4	16	Yes
OQ863076	B1	2017	2017	Insular SEA	Philippines	Mindanao	NA	NA	8N	-125E	yes	Oxford Nanopore Technologies	34028.7	Cassava	NA	Leiva et al., 2023	Min-1	H4	16	Yes
PV232900	13	2024	2024	Insular SEA	Philippines	Visayas	Leyte	NA	10.833333333333N	124.83333333333E	yes	Sanger	NA	Cassava	NA	This work	LEY_013	H4	16	Yes
PV232901	29	2024	2024	Insular SEA	Philippines	Visayas	Leyte	NA	10.833333333333N	124.83333333333E	yes	Sanger	NA	Cassava	NA	This work	LEY_029	H4	16	Yes
PV232902	41	2024	2024	Insular SEA	Philippines	Visayas	Leyte	NA	10.833333333333N	124.83333333333E	yes	Sanger	NA	Cassava	NA	This work	LEY_041	H4	16	Yes
PV184470	PHL2	2024-11-10	2024	Insular SEA	Philippines	Mindanao	Cotabato	Kabacan	7.1166667N	124.81666666666666E	no	Oxford Nanopore Technologies	NA	Cacao	NA	This work	PHL2	H4	16	Yes
PV232907	64	2024	2024	Insular SEA	Philippines	Visayas	Samar	NA	11.833333333333N	125E	yes	Sanger	NA	Cassava	NA	This work	SAM_064	H4	16	Yes
KAB5596385	CT2	2014-02-01	2014	Insular SEA	Indonesia	South Sulawesi	Soppeng Regency	NA	-4.3469783S	119.88594E	yes	Illumina HiSeq	980	Cacao	NA	Ali et al., 2019	CT2	H4	16	Yes
OQ863075	2025-02-03	2013	2013	Continental SEA	Vietnam	Tay Ninh	NA	NA	11.333333333333N	106.16666666667E	yes	Oxford Nanopore Technologies	48584.3	Cassava	NA	Leiva et al., 2023	TNi-2	H4	16	Yes
PV448316	29	2024	2024	Insular SEA	Philippines	Visayas	Leyte	NA	10.833333333333N	124.83333333333E	yes	Oxford Nanopore Technologies	92930.2	Cassava	NA	This work	LEY-29	H4	16	Yes
PV232903	003S	2024	2024	Insular SEA	Philippines	Luzon	Quezon	NA	13.933333333333N	121.61666666667E	yes	Sanger	NA	Cassava	NA	This work	QUE_003S	H5	12	Yes
PV232904	009P	2024	2024	Insular SEA	Philippines	Luzon	Quezon	NA	13.933333333333N	121.61666666667E	yes	Sanger	NA	Cassava	NA	This work	QUE_009P	H5	12	Yes
PV232905	007S	2024	2024	Insular SEA	Philippines	Luzon	Quezon	NA	13.933333333333N	121.61666666667E	yes	Sanger	NA	Cassava	NA	This work	QUE_007S	H5	12	Yes
PV448304	51	2024	2024	Insular SEA	Philippines	Visayas	Bohol	NA	9.798616N	124.22873E	no	Oxford Nanopore Technologies	41373.6	Cassava	Lakan	This work	BOH-51	H5	12	Yes
PV448306	2	2024	2024	Insular SEA	Philippines	Mindanao	Bukidnon	NA	7.9166666666667N	125.08333333333E	yes	Oxford Nanopore Technologies	5783.2	Cassava	NA	This work	BUK-2	H5	12	Yes
PV448314	18	2024	2024	Insular SEA	Philippines	Luzon	Isabela	NA	6.7N	121.96666666667E	yes	Oxford Nanopore Technologies	115377	Cassava	Golden Yellow	This work	ISA-18	H5	12	Yes
PV534023	LagunaS	2024	2024	Insular SEA	Philippines	Luzon	Laguna	NA	NA	NA	yes	Sanger	NA	Cassava	NA	This work	LagunaS	H5	12	Yes
PV389981	PK12	2023	2023	Continental SEA	Vietnam	Kontum	NA	NA	14.81192771N	107.68275171E	no	Oxford Nanopore Technologies	3110.03	Cassava	NA	Gil-Ordóñez et al., 2026	PK12	H6	6	Yes
PV389955	G1-KU50-i2	2023-08-28	2023	Continental SEA	Lao PDR	Naphok	NA	NA	18.14661N	102.73537E	no	Oxford Nanopore Technologies	3957.7	Cassava	NA	Gil-Ordóñez et al., 2026	G1-KU50-i2	H6	6	Yes
PV389956	F6S1	2023-08-28	2023	Continental SEA	Lao PDR	Sangthong	NA	NA	18.085487N	102.290741E	no	Oxford Nanopore Technologies	4202.86	Cassava	NA	Gil-Ordóñez et al., 2026	F6S1	H6	6	Yes
PV389946	G4-R11-i2	2023-09-04	2023	Continental SEA	Lao PDR	Naphok	NA	NA	18.14661N	102.73537E	no	Oxford Nanopore Technologies	8641.29	Cassava	NA	Gil-Ordóñez et al., 2026	G4-R11-i2	H6	6	Yes
PV389983	DT3	2023	2023	Continental SEA	Vietnam	Kontum	NA	NA	14.62307989N	107.84988986E	no	Oxford Nanopore Technologies	2205.15	Cassava	NA	Gil-Ordóñez et al., 2026	DT3	H6	6	Yes
OQ863085	illu	2022	2022	Continental SEA	Lao PDR	Vientiane	NA	NA	17.974855N	102.630867E	yes	Oxford Nanopore Technologies	1000	Cassava	NA	Leiva et al., 2023	Vie-1	H6	6	Yes
PQ522115	LAO1	2023-03-01	2023	Continental SEA	Lao PDR	Naphok	NA	NA	18.14661N	102.73537E	yes	Illumina NovaSeq; Oxford Nanopore Technologies	1000	Cassava	KU50	Gil-Ordóñez et al., 2024	LAO1	H7	5	Yes
PV389966	V4	2023-09-26	2023	Continental SEA	Vietnam	Hoa Binh	NA	NA	20.426483N	105.461372E	no	Oxford Nanopore Technologies	15511	Cassava	NA	Gil-Ordóñez et al., 2026	V4	H7	5	Yes
PV389961	HARC08	2023-09-26	2023	Continental SEA	Vietnam	Hungloc Center	NA	NA	10.9424722N	107.0761667E	no	Oxford Nanopore Technologies	19797.8	Cassava	NA	Gil-Ordóñez et al., 2026	HARC08	H7	5	Yes
PV389938	A3	2023-09-26	2023	Insular SEA	Indonesia	Jember	NA	NA	-8.25736S	113.60487E	no	Oxford Nanopore Technologies	5873.08	Cacao	NA	Gil-Ordóñez et al., 2026	A3	H7	5	Yes
OQ863087	R11	2023	2023	Continental SEA	Lao PDR	Vientiane	NA	NA	17.974855N	102.630867E	yes	Oxford Nanopore Technologies	8756.14	Cassava	Rayong11	Leiva et al., 2023	Vie-4	H7	5	Yes
OQ863079	17	2017	2017	Continental SEA	Thailand	Rayong	NA	NA	12.791447422775N	101.427657140576E	yes	Oxford Nanopore Technologies	31914.5	Cassava	HB80	Leiva et al., 2023	Ray-2	H8	4	Yes
OQ863080	19	2017	2017	Continental SEA	Thailand	Rayong	NA	NA	12.791447422775N	101.427657140576E	yes	Oxford Nanopore Technologies	2687.09	Cassava	Rayong7	Leiva et al., 2023	Ray-3	H8	4	Yes
OQ863081	22	2017	2017	Continental SEA	Thailand	Rayong	NA	NA	12.791447422775N	101.427657140576E	yes	Oxford Nanopore Technologies	37929.4	Cassava	Rayong86-13	Leiva et al., 2023	Ray-4	H8	4	Yes
OQ863078	13	2017	2017	Continental SEA	Thailand	Rayong	NA	NA	12.791447422775N	101.427657140576E	yes	Oxford Nanopore Technologies	28305.8	Cassava	HB 60	Leiva et al., 2023	Ray-1	H8	4	Yes
PV389960	HARC06	2023-08-28	2023	Continental SEA	Vietnam	Hungloc Center	NA	NA	10.9424722N	107.0761667E	no	Oxford Nanopore Technologies	2123.8	Cassava	NA	Gil-Ordóñez et al., 2026	HARC06	H9	4	Yes
PV389975	12	2023	2023	Continental SEA	Vietnam	Kontum	NA	NA	14.35451N	108.00759E	no	Oxford Nanopore Technologies	2282.7	Cassava	NA	Gil-Ordóñez et al., 2026	12	H9	4	Yes
PV389948	F4S7	2023-09-07	2023	Continental SEA	Lao PDR	Sangthong	NA	NA	18.073195N	102.295036E	no	Oxford Nanopore Technologies	4282.28	Cassava	NA	Gil-Ordóñez et al., 2026	F4S7	H9	4	Yes
PV389980	PK6	2023	2023	Continental SEA	Vietnam	Kontum	NA	NA	14.81192771N	107.68275171E	no	Oxford Nanopore Technologies	3212.37	Cassava	NA	Gil-Ordóñez et al., 2026	PK6	H9	4	Yes
PV389964	V2	2023-09-22	2023	Continental SEA	Vietnam	Hoa Binh	NA	NA	20.426483N	105.461372E	no	Oxford Nanopore Technologies	1530.72	Cassava	NA	Gil-Ordóñez et al., 2026	V2	H10	2	Yes
PV389965	V3	2023-09-22	2023	Continental SEA	Vietnam	Hoa Binh	NA	NA	20.426483N	105.461372E	no	Oxford Nanopore Technologies	9294.1	Cassava	NA	Gil-Ordóñez et al., 2026	V3	H10	2	Yes
OQ863065	2025-05-10	2012	2012	Continental SEA	Vietnam	Yen Bai	NA	NA	21.7N	104.86666666667E	yes	Oxford Nanopore Technologies	1442.49	Cassava	KM 94	Leiva et al., 2023	YBa-5	H11	1	Yes
OQ863062	2002-02-02	2012	2012	Continental SEA	Vietnam	Yen Bai	NA	NA	21.7N	104.86666666667E	yes	Oxford Nanopore Technologies	57050.4	Cassava	KM 94	Leiva et al., 2023	YBa-2	H12	1	Yes
OQ863063	2009-02-02	2012	2012	Continental SEA	Vietnam	Yen Bai	NA	NA	21.7N	104.86666666667E	yes	Oxford Nanopore Technologies	1648.58	Cassava	KM 94	Leiva et al., 2023	YBa-3	H13	1	Yes
PV389945	G4-R11-i1	2023-08-28	2023	Continental SEA	Lao PDR	Naphok	NA	NA	18.14661N	102.73537E	no	Oxford Nanopore Technologies	3657.3	Cassava	NA	Gil-Ordóñez et al., 2026	G4-R11-i1	H14	1	Yes
PV389963	V10	2023-09-05	2023	Continental SEA	Vietnam	Hoa Binh	NA	NA	20.426483N	105.461372E	no	Oxford Nanopore Technologies	1082.44	Cassava	NA	Gil-Ordóñez et al., 2026	V10	H15	1	Yes
PV448320	21	2024	2024	Continental SEA	Lao PDR	Vientiane	NA	NA	11.833333333333N	125E	yes	Oxford Nanopore Technologies	473.86	Cassava	NA	Gil-Ordóñez et al., 2026	SAM-21	H16	1	Yes
PV694109	BUK-006S	2024	2024	Insular SEA	Philippines	Mindanao	Bukidnon	NA	7.9166666666667N	125.08333333333E	yes	Sanger	NA	Cassava	NA	This work	BUK-006S	H3	43	No
PV694110	CAM1.1	2024	2024	Insular SEA	Philippines	Luzon	Camarines Sur	NA	13.666666666667N	123.33333333333E	yes	Sanger	NA	Cassava	NA	This work	CAM1.1	H3	43	No
PV694111	CAM2.1	2024	2024	Insular SEA	Philippines	Luzon	Camarines Sur	NA	13.666666666667N	123.33333333333E	yes	Sanger	NA	Cassava	NA	This work	CAM2.1	H3	43	No
PV694112	CAMS_014S	2024	2024	Insular SEA	Philippines	Luzon	Camarines Sur	NA	13.666666666667N	123.33333333333E	yes	Sanger	NA	Cassava	NA	This work	CAMS_014S	H3	43	No
PV694113	CAMS_028	2024	2024	Insular SEA	Philippines	Luzon	Camarines Sur	NA	13.666666666667N	123.33333333333E	yes	Sanger	NA	Cassava	NA	This work	CAMS_028	H3	43	No
PV694114	CAMS_043	2024	2024	Insular SEA	Philippines	Luzon	Camarines Sur	NA	13.666666666667N	123.33333333333E	yes	Sanger	NA	Cassava	NA	This work	CAMS_043	H3	43	No
PV694115	CEB_052S	2024	2024	Insular SEA	Philippines	Visayas	Cebu	NA	10.293N	123.902E	yes	Sanger	NA	Cassava	NA	This work	CEB_052S	H4	16	No
PV694116	CEB_058	2024	2024	Insular SEA	Philippines	Visayas	Cebu	NA	10.293N	123.902E	yes	Sanger	NA	Cassava	NA	This work	CEB_058	H4	16	No
PV694117	ILO_004S	2024	2024	Insular SEA	Philippines	Visayas	Iloilo	NA	10.716666666667N	122.56666666667E	yes	Sanger	NA	Cassava	NA	This work	ILO_004S	H3	43	No
PV694117	ILO_004S	2024	2024	Insular SEA	Philippines	Visayas	Iloilo	NA	10.716666666667N	122.56666666667E	yes	Sanger	NA	Cassava	NA	This work	ILO_004S	H3	43	No
PV694118	ILO_006S	2024	2024	Insular SEA	Philippines	Visayas	Iloilo	NA	10.716666666667N	122.56666666667E	yes	Sanger	NA	Cassava	NA	This work	ILO_006S	H3	43	No
PV694119	ILO_008	2024	2024	Insular SEA	Philippines	Visayas	Iloilo	NA	10.716666666667N	122.56666666667E	yes	Sanger	NA	Cassava	NA	This work	ILO_008	H3	43	No
PV694120	ILO_011	2024	2024	Insular SEA	Philippines	Visayas	Iloilo	NA	10.716666666667N	122.56666666667E	yes	Sanger	NA	Cassava	NA	This work	ILO_011	H3	43	No
PV694121	ILO_042	2024	2024	Insular SEA	Philippines	Visayas	Iloilo	NA	10.716666666667N	122.56666666667E	yes	Sanger	NA	Cassava	NA	This work	ILO_042	H3	43	Yes
PV694122	ISA_001	2024	2024	Insular SEA	Philippines	Luzon	Isabela	NA	6.7N	121.96666666667E	yes	Sanger	NA	Cassava	NA	This work	ISA_001	H3	43	Yes
PV694123	ISA_019	2024	2024	Insular SEA	Philippines	Luzon	Isabela	NA	6.7N	121.96666666667E	yes	Sanger	NA	Cassava	NA	This work	ISA_019	H3	43	Yes
PV694124	ISA_021	2024	2024	Insular SEA	Philippines	Luzon	Isabela	NA	6.7N	121.96666666667E	yes	Sanger	NA	Cassava	NA	This work	ISA_021	H3	43	Yes
PV694125	ISA_034	2024	2024	Insular SEA	Philippines	Luzon	Isabela	NA	6.7N	121.96666666667E	yes	Sanger	NA	Cassava	NA	This work	ISA_034	H3	43	No
PV694126	ISA_038	2024	2024	Insular SEA	Philippines	Luzon	Isabela	NA	6.7N	121.96666666667E	yes	Sanger	NA	Cassava	NA	This work	ISA_038	H3	43	Yes
PV694127	ISA_048	2024	2024	Insular SEA	Philippines	Luzon	Isabela	NA	6.7N	121.96666666667E	yes	Sanger	NA	Cassava	NA	This work	ISA_048	H3	43	No
PV694128	LAG1	2024	2024	Insular SEA	Philippines	Luzon	Laguna	NA	NA	NA	yes	Sanger	NA	Cassava	NA	This work	LAG1	H3	43	No
PV694129	LAG2	2024	2024	Insular SEA	Philippines	Luzon	Laguna	NA	NA	NA	yes	Sanger	NA	Cassava	NA	This work	LAG2	H5	12	No
PV694130	LEY_028	2024	2024	Insular SEA	Philippines	Visayas	Leyte	NA	10.833333333333N	124.83333333333E	yes	Sanger	NA	Cassava	NA	This work	LEY_028	H4	16	Yes
PV694131	LEY_030	2024	2024	Insular SEA	Philippines	Visayas	Leyte	NA	10.833333333333N	124.83333333333E	yes	Sanger	NA	Cassava	NA	This work	LEY_030	H3	43	No
PV694132	LEY_032	2024	2024	Insular SEA	Philippines	Visayas	Leyte	NA	10.833333333333N	124.83333333333E	yes	Sanger	NA	Cassava	NA	This work	LEY_032	H4	16	Yes
PV694133	SAM_009	2024	2024	Insular SEA	Philippines	Visayas	Samar	NA	13.933333333333N	121.61666666667E	yes	Sanger	NA	Cassava	NA	This work	SAM_009	H3	43	No
PV694134	QUE_002P	2024	2024	Insular SEA	Philippines	Luzon	Quezon	NA	13.933333333333N	121.61666666667E	yes	Sanger	NA	Cassava	NA	This work	QUE_002P	H5	12	No
PV694135	QUE_003P	2024	2024	Insular SEA	Philippines	Luzon	Quezon	NA	13.933333333333N	121.61666666667E	yes	Sanger	NA	Cassava	NA	This work	QUE_003P	H3	43	Yes
PV694136	QUE_004P	2024	2024	Insular SEA	Philippines	Luzon	Quezon	NA	13.933333333333N	121.61666666667E	yes	Sanger	NA	Cassava	NA	This work	QUE_004P	H5	12	Yes
PV694137	QUE_005S	2024	2024	Insular SEA	Philippines	Luzon	Quezon	NA	13.933333333333N	121.61666666667E	yes	Sanger	NA	Cassava	NA	This work	QUE_005S	H5	12	No
PV694138	QUE_006S	2024	2024	Insular SEA	Philippines	Luzon	Quezon	NA	13.933333333333N	121.61666666667E	yes	Sanger	NA	Cassava	NA	This work	QUE_006S	H5	12	No
