# Supplementary material for: Genome analysis of Ceratobasidium theobromae and its causal association with cassava witches’ broom disease in the Philippines
Source: Front Fungal Biol. 2026 Apr 17;7:1800255. doi: 10.3389/ffunb.2026.1800255 (PMC13132867; doi:10.3389/ffunb.2026.1800255)
Supplement: Supplementary file 5 [file Table4.xlsx]

## Sheet: Sheet1
Supplementary table 4. Taxonomic inspection of the refined genome of C. theobromae PHL1 using DIAMOND-BLASTx against NCBI non redundant (nr) protein database (2023-07-28).
Contig	Taxon ID	Protein ID	pident	length	mismatch	gapopen	qstart	qend	sstart	send	evalue	bitscore	superkingdom	phylum	class	order	family	genus	species
contig_1088	1582974	KAB5595560.1	60.8	3749	668	68	1591358	1602484	1	2987	0	3707.9	Eukaryota	Basidiomycota	Agaricomycetes	Cantharellales	Ceratobasidiaceae	Ceratobasidium	Ceratobasidium theobromae
contig_1234	1582974	KAB5588053.1	88.4	2040	191	2	99772	93656	1	1995	0	3424.4	Eukaryota	Basidiomycota	Agaricomycetes	Cantharellales	Ceratobasidiaceae	Ceratobasidium	Ceratobasidium theobromae
contig_1234	1582974	KAB5588053.1	77.4	2046	406	9	2097422	2091303	1	1995	0	2964.1	Eukaryota	Basidiomycota	Agaricomycetes	Cantharellales	Ceratobasidiaceae	Ceratobasidium	Ceratobasidium theobromae
contig_1495	1582974	KAB5594137.1	77.3	2173	261	26	756830	750354	1	1955	0	3047.3	Eukaryota	Basidiomycota	Agaricomycetes	Cantharellales	Ceratobasidiaceae	Ceratobasidium	Ceratobasidium theobromae
contig_1140	1582974	KAB5593679.1	55.4	4837	1480	102	126718	112808	1	4361	0	4045	Eukaryota	Basidiomycota	Agaricomycetes	Cantharellales	Ceratobasidiaceae	Ceratobasidium	Ceratobasidium theobromae
contig_1140	1582974	KAB5593679.1	99.6	455	2	0	112334	110970	4504	4958	2.8e-247	875.5	Eukaryota	Basidiomycota	Agaricomycetes	Cantharellales	Ceratobasidiaceae	Ceratobasidium	Ceratobasidium theobromae
contig_874	1582974	KAB5595094.1	61.2	4950	1045	73	1087417	1101957	155	4330	0	4445.2	Eukaryota	Basidiomycota	Agaricomycetes	Cantharellales	Ceratobasidiaceae	Ceratobasidium	Ceratobasidium theobromae
contig_1300	456999	XP_043182170.1	54.2	2735	1106	39	564866	556812	1009	3647	0	2666.3	Eukaryota	Basidiomycota	Agaricomycetes	Cantharellales	Ceratobasidiaceae	Rhizoctonia	Rhizoctonia solani
contig_1336	1582974	KAB5596110.1	62.9	3658	960	63	635491	624734	588	3919	0	3845.8	Eukaryota	Basidiomycota	Agaricomycetes	Cantharellales	Ceratobasidiaceae	Ceratobasidium	Ceratobasidium theobromae
contig_1497	1582974	KAB5595772.1	84.8	2110	121	16	376108	382404	236	2157	0	3442.5	Eukaryota	Basidiomycota	Agaricomycetes	Cantharellales	Ceratobasidiaceae	Ceratobasidium	Ceratobasidium theobromae
contig_1497	1582974	KAB5595772.1	97.9	240	5	0	375350	376069	1	240	7e-133	495	Eukaryota	Basidiomycota	Agaricomycetes	Cantharellales	Ceratobasidiaceae	Ceratobasidium	Ceratobasidium theobromae
contig_1345	1582974	KAB5592946.1	69	1949	249	28	157979	152163	137	1740	0	2362.4	Eukaryota	Basidiomycota	Agaricomycetes	Cantharellales	Ceratobasidiaceae	Ceratobasidium	Ceratobasidium theobromae
contig_1345	1582974	KAB5592946.1	100	83	0	0	158499	158251	1	83	3.4e-32	160.2	Eukaryota	Basidiomycota	Agaricomycetes	Cantharellales	Ceratobasidiaceae	Ceratobasidium	Ceratobasidium theobromae
contig_1409	1582974	KAB5590514.1	51.9	3666	1015	93	753972	743194	16	3004	0	2700.2	Eukaryota	Basidiomycota	Agaricomycetes	Cantharellales	Ceratobasidiaceae	Ceratobasidium	Ceratobasidium theobromae
contig_1409	1582974	KAB5590514.1	42.4	2366	769	65	749149	742247	1380	3216	0	1288.5	Eukaryota	Basidiomycota	Agaricomycetes	Cantharellales	Ceratobasidiaceae	Ceratobasidium	Ceratobasidium theobromae
contig_1471	1582974	KAB5588350.1	92.5	2005	60	6	643164	637150	46	1959	0	3377.8	Eukaryota	Basidiomycota	Agaricomycetes	Cantharellales	Ceratobasidiaceae	Ceratobasidium	Ceratobasidium theobromae
contig_1306	1582974	KAB5594776.1	71.1	1966	390	22	183887	178101	1185	3008	0	2515.7	Eukaryota	Basidiomycota	Agaricomycetes	Cantharellales	Ceratobasidiaceae	Ceratobasidium	Ceratobasidium theobromae
contig_1306	1582974	KAB5594776.1	84.6	1226	143	9	187602	183943	1	1186	0	1956	Eukaryota	Basidiomycota	Agaricomycetes	Cantharellales	Ceratobasidiaceae	Ceratobasidium	Ceratobasidium theobromae
contig_1487	1582974	KAB5587983.1	88.1	1303	155	0	53156	57064	1	1303	0	2425.2	Eukaryota	Basidiomycota	Agaricomycetes	Cantharellales	Ceratobasidiaceae	Ceratobasidium	Ceratobasidium theobromae
contig_1487	1582974	KAB5587983.1	89.3	1188	127	0	302954	299391	116	1303	0	2233	Eukaryota	Basidiomycota	Agaricomycetes	Cantharellales	Ceratobasidiaceae	Ceratobasidium	Ceratobasidium theobromae
contig_1487	1582974	KAB5587983.1	91.4	116	10	0	303295	302948	2	117	3e-53	229.9	Eukaryota	Basidiomycota	Agaricomycetes	Cantharellales	Ceratobasidiaceae	Ceratobasidium	Ceratobasidium theobromae
contig_1479	1582974	KAB5593199.1	62.4	3219	790	49	469994	460548	298	3165	0	2815.4	Eukaryota	Basidiomycota	Agaricomycetes	Cantharellales	Ceratobasidiaceae	Ceratobasidium	Ceratobasidium theobromae
contig_1479	1582974	KAB5593199.1	70.3	1170	185	18	470937	467506	1	1033	0	1355.1	Eukaryota	Basidiomycota	Agaricomycetes	Cantharellales	Ceratobasidiaceae	Ceratobasidium	Ceratobasidium theobromae
contig_1388	1582974	KAB5592539.1	93.1	1750	64	4	294061	299304	6	1700	0	2994.9	Eukaryota	Basidiomycota	Agaricomycetes	Cantharellales	Ceratobasidiaceae	Ceratobasidium	Ceratobasidium theobromae
contig_1388	1582974	KAB5592539.1	95.4	153	7	0	299534	299992	1747	1899	9.3e-72	291.2	Eukaryota	Basidiomycota	Agaricomycetes	Cantharellales	Ceratobasidiaceae	Ceratobasidium	Ceratobasidium theobromae
contig_912	1582974	KAB5588053.1	89.3	2040	172	2	55649	49533	1	1995	0	3448.7	Eukaryota	Basidiomycota	Agaricomycetes	Cantharellales	Ceratobasidiaceae	Ceratobasidium	Ceratobasidium theobromae
contig_912	1582974	KAB5588053.1	85.3	1431	165	2	165996	161707	1	1386	0	2242.2	Eukaryota	Basidiomycota	Agaricomycetes	Cantharellales	Ceratobasidiaceae	Ceratobasidium	Ceratobasidium theobromae
contig_1414	456999	XP_043182170.1	61.7	2084	742	12	451330	457476	1594	3655	0	2566.6	Eukaryota	Basidiomycota	Agaricomycetes	Cantharellales	Ceratobasidiaceae	Rhizoctonia	Rhizoctonia solani
contig_1414	456999	XP_043182170.1	66.9	768	246	2	444402	446693	2884	3647	0	1104.4	Eukaryota	Basidiomycota	Agaricomycetes	Cantharellales	Ceratobasidiaceae	Rhizoctonia	Rhizoctonia solani
contig_1414	456999	XP_043182170.1	55.8	588	246	9	461393	463144	1777	2354	3.5e-173	627.9	Eukaryota	Basidiomycota	Agaricomycetes	Cantharellales	Ceratobasidiaceae	Rhizoctonia	Rhizoctonia solani
contig_1369	1582974	KAB5588053.1	78.6	2012	406	11	203758	197744	1	1995	0	3008.8	Eukaryota	Basidiomycota	Agaricomycetes	Cantharellales	Ceratobasidiaceae	Ceratobasidium	Ceratobasidium theobromae
contig_1369	1582974	KAB5588053.1	76.2	2047	429	11	448106	454225	1	1995	0	2986.4	Eukaryota	Basidiomycota	Agaricomycetes	Cantharellales	Ceratobasidiaceae	Ceratobasidium	Ceratobasidium theobromae
contig_1369	1582974	KAB5588053.1	68.6	776	242	2	420912	423239	1220	1993	0	1086.2	Eukaryota	Basidiomycota	Agaricomycetes	Cantharellales	Ceratobasidiaceae	Ceratobasidium	Ceratobasidium theobromae
contig_1362	1582974	KAB5593152.1	63.8	2495	510	41	464956	457589	15	2155	0	2288.8	Eukaryota	Basidiomycota	Agaricomycetes	Cantharellales	Ceratobasidiaceae	Ceratobasidium	Ceratobasidium theobromae
contig_1362	1582974	KAB5593152.1	58.4	798	229	15	469605	467236	20	722	1.1e-229	815.5	Eukaryota	Basidiomycota	Agaricomycetes	Cantharellales	Ceratobasidiaceae	Ceratobasidium	Ceratobasidium theobromae
contig_26	1582974	KAB5592852.1	86	2558	243	7	109582	117204	51	2511	0	2786.9	Eukaryota	Basidiomycota	Agaricomycetes	Cantharellales	Ceratobasidiaceae	Ceratobasidium	Ceratobasidium theobromae
contig_690	1582974	KAB5595039.1	77.5	2130	203	17	158296	164670	551	2409	0	2835.1	Eukaryota	Basidiomycota	Agaricomycetes	Cantharellales	Ceratobasidiaceae	Ceratobasidium	Ceratobasidium theobromae
contig_690	1582974	KAB5595039.1	98.3	344	6	0	157233	158264	217	560	3.7e-105	401.7	Eukaryota	Basidiomycota	Agaricomycetes	Cantharellales	Ceratobasidiaceae	Ceratobasidium	Ceratobasidium theobromae
contig_690	1582974	KAB5595039.1	91.9	236	1	1	156476	157183	1	218	3.7e-81	322	Eukaryota	Basidiomycota	Agaricomycetes	Cantharellales	Ceratobasidiaceae	Ceratobasidium	Ceratobasidium theobromae
contig_1462	1582974	KAB5590539.1	62.3	2215	665	26	446273	439737	1	2082	0	2532.7	Eukaryota	Basidiomycota	Agaricomycetes	Cantharellales	Ceratobasidiaceae	Ceratobasidium	Ceratobasidium theobromae
contig_1462	1582974	KAB5590539.1	80.1	316	62	1	129976	129029	1572	1886	3.7e-142	524.6	Eukaryota	Basidiomycota	Agaricomycetes	Cantharellales	Ceratobasidiaceae	Ceratobasidium	Ceratobasidium theobromae
contig_746	1582974	KAB5588053.1	88	1848	172	2	70926	76466	196	1995	0	3049.2	Eukaryota	Basidiomycota	Agaricomycetes	Cantharellales	Ceratobasidiaceae	Ceratobasidium	Ceratobasidium theobromae
contig_746	1582974	KAB5588053.1	93.7	206	13	0	70340	70957	1	206	7.5e-103	394	Eukaryota	Basidiomycota	Agaricomycetes	Cantharellales	Ceratobasidiaceae	Ceratobasidium	Ceratobasidium theobromae
contig_1541	1582974	KAB5592699.1	86.9	1643	124	15	229243	224354	377	1941	0	2521.1	Eukaryota	Basidiomycota	Agaricomycetes	Cantharellales	Ceratobasidiaceae	Ceratobasidium	Ceratobasidium theobromae
contig_1541	1582974	KAB5592699.1	98.9	364	4	0	230441	229350	1	364	2.9e-171	621.3	Eukaryota	Basidiomycota	Agaricomycetes	Cantharellales	Ceratobasidiaceae	Ceratobasidium	Ceratobasidium theobromae
contig_1173	1582974	KAB5589166.1	94.4	1327	14	4	255464	251484	1	1267	0	2517.3	Eukaryota	Basidiomycota	Agaricomycetes	Cantharellales	Ceratobasidiaceae	Ceratobasidium	Ceratobasidium theobromae
contig_1528	1582974	KAB5589245.1	74.4	1865	182	24	346286	340710	78	1652	0	1791.5	Eukaryota	Basidiomycota	Agaricomycetes	Cantharellales	Ceratobasidiaceae	Ceratobasidium	Ceratobasidium theobromae
contig_545	1582974	KAB5590045.1	79.9	1035	94	6	144603	141520	1078	2005	0	1558.5	Eukaryota	Basidiomycota	Agaricomycetes	Cantharellales	Ceratobasidiaceae	Ceratobasidium	Ceratobasidium theobromae
contig_545	1582974	KAB5590045.1	59.6	2182	578	36	146426	140094	487	2436	0	1482.6	Eukaryota	Basidiomycota	Agaricomycetes	Cantharellales	Ceratobasidiaceae	Ceratobasidium	Ceratobasidium theobromae
contig_545	1582974	KAB5590045.1	79	439	0	2	147802	146486	140	486	1.3e-183	662.1	Eukaryota	Basidiomycota	Agaricomycetes	Cantharellales	Ceratobasidiaceae	Ceratobasidium	Ceratobasidium theobromae
contig_1349	1582974	KAB5588053.1	85.3	1431	164	2	96842	101131	1	1386	0	2236.8	Eukaryota	Basidiomycota	Agaricomycetes	Cantharellales	Ceratobasidiaceae	Ceratobasidium	Ceratobasidium theobromae
contig_1349	1582974	KAB5588053.1	93.5	400	26	0	101761	102960	1596	1995	2.3e-211	754.2	Eukaryota	Basidiomycota	Agaricomycetes	Cantharellales	Ceratobasidiaceae	Ceratobasidium	Ceratobasidium theobromae
contig_1349	1582974	KAB5588053.1	90.1	243	18	1	101055	101783	1367	1603	5.4e-120	450.7	Eukaryota	Basidiomycota	Agaricomycetes	Cantharellales	Ceratobasidiaceae	Ceratobasidium	Ceratobasidium theobromae
contig_1376	1582974	KAB5589801.1	70.5	2687	454	41	214029	221930	1	2401	0	3360.5	Eukaryota	Basidiomycota	Agaricomycetes	Cantharellales	Ceratobasidiaceae	Ceratobasidium	Ceratobasidium theobromae
contig_1376	1582974	KAB5589801.1	57.3	2321	677	38	257290	264051	327	2399	0	2238.4	Eukaryota	Basidiomycota	Agaricomycetes	Cantharellales	Ceratobasidiaceae	Ceratobasidium	Ceratobasidium theobromae
contig_1376	1582974	KAB5589801.1	41.9	2288	924	62	179795	173211	5	1979	0	1395.2	Eukaryota	Basidiomycota	Agaricomycetes	Cantharellales	Ceratobasidiaceae	Ceratobasidium	Ceratobasidium theobromae
contig_1376	1582974	KAB5589801.1	44.7	1690	606	44	225968	230767	1	1451	0	1080.9	Eukaryota	Basidiomycota	Agaricomycetes	Cantharellales	Ceratobasidiaceae	Ceratobasidium	Ceratobasidium theobromae
contig_1376	1582974	KAB5589801.1	40	1828	806	44	177195	171943	786	2399	1.3e-293	1027.3	Eukaryota	Basidiomycota	Agaricomycetes	Cantharellales	Ceratobasidiaceae	Ceratobasidium	Ceratobasidium theobromae
contig_1423	1582974	KAB5588895.1	82.2	2932	275	25	241773	233038	15	2720	0	4410.9	Eukaryota	Basidiomycota	Agaricomycetes	Cantharellales	Ceratobasidiaceae	Ceratobasidium	Ceratobasidium theobromae
contig_1121	1582974	KAB5587930.1	98.5	1196	18	0	222983	219396	1	1196	0	2428.3	Eukaryota	Basidiomycota	Agaricomycetes	Cantharellales	Ceratobasidiaceae	Ceratobasidium	Ceratobasidium theobromae
contig_1247	456999	XP_043182170.1	54.1	2735	1109	38	56033	47979	1009	3647	0	2660.9	Eukaryota	Basidiomycota	Agaricomycetes	Cantharellales	Ceratobasidiaceae	Rhizoctonia	Rhizoctonia solani
contig_1342	1582974	KAB5592445.1	84.5	1738	69	13	264150	269357	1	1539	0	2860.1	Eukaryota	Basidiomycota	Agaricomycetes	Cantharellales	Ceratobasidiaceae	Ceratobasidium	Ceratobasidium theobromae
contig_460	1582974	KAB5595388.1	92.1	1271	101	0	169812	173624	265	1535	0	2418.7	Eukaryota	Basidiomycota	Agaricomycetes	Cantharellales	Ceratobasidiaceae	Ceratobasidium	Ceratobasidium theobromae
contig_460	1582974	KAB5595388.1	92	264	21	0	168967	169758	1	264	2.5e-132	491.5	Eukaryota	Basidiomycota	Agaricomycetes	Cantharellales	Ceratobasidiaceae	Ceratobasidium	Ceratobasidium theobromae
contig_1402	1582974	KAB5588053.1	76.6	2046	419	10	171047	164934	1	1995	0	2923.3	Eukaryota	Basidiomycota	Agaricomycetes	Cantharellales	Ceratobasidiaceae	Ceratobasidium	Ceratobasidium theobromae
contig_1402	1582974	KAB5588053.1	75.6	2046	440	10	39636	45749	1	1995	0	2884	Eukaryota	Basidiomycota	Agaricomycetes	Cantharellales	Ceratobasidiaceae	Ceratobasidium	Ceratobasidium theobromae
contig_1214	1582974	KAB5595388.1	84.1	1026	160	1	3262	185	415	1437	0	1817.4	Eukaryota	Basidiomycota	Agaricomycetes	Cantharellales	Ceratobasidiaceae	Ceratobasidium	Ceratobasidium theobromae
contig_1214	1582974	KAB5595388.1	90.2	264	26	0	4559	3768	1	264	6.8e-129	479.9	Eukaryota	Basidiomycota	Agaricomycetes	Cantharellales	Ceratobasidiaceae	Ceratobasidium	Ceratobasidium theobromae
contig_1214	1582974	KAB5595388.1	77.3	150	34	0	3708	3259	266	415	6.5e-63	260.8	Eukaryota	Basidiomycota	Agaricomycetes	Cantharellales	Ceratobasidiaceae	Ceratobasidium	Ceratobasidium theobromae
contig_639	1582974	KAB5588053.1	76.1	2048	429	13	35401	29279	1	1995	0	2935.6	Eukaryota	Basidiomycota	Agaricomycetes	Cantharellales	Ceratobasidiaceae	Ceratobasidium	Ceratobasidium theobromae
contig_1334	1582974	KAB5588493.1	67.6	2183	556	16	150875	157291	8	2083	0	2708.3	Eukaryota	Basidiomycota	Agaricomycetes	Cantharellales	Ceratobasidiaceae	Ceratobasidium	Ceratobasidium theobromae
contig_1334	1582974	KAB5588493.1	56.2	803	351	1	146661	144256	1278	2080	4.8e-260	915.6	Eukaryota	Basidiomycota	Agaricomycetes	Cantharellales	Ceratobasidiaceae	Ceratobasidium	Ceratobasidium theobromae
contig_1334	1582974	KAB5588493.1	44.4	450	242	2	147980	146634	844	1286	7.3e-107	406.8	Eukaryota	Basidiomycota	Agaricomycetes	Cantharellales	Ceratobasidiaceae	Ceratobasidium	Ceratobasidium theobromae
contig_1607	1582974	KAB5592328.1	78.5	3326	465	37	187619	177828	59	3197	0	4863.5	Eukaryota	Basidiomycota	Agaricomycetes	Cantharellales	Ceratobasidiaceae	Ceratobasidium	Ceratobasidium theobromae
contig_1607	1582974	KAB5592328.1	44.8	3347	1522	69	205161	195412	80	3197	0	2451.8	Eukaryota	Basidiomycota	Agaricomycetes	Cantharellales	Ceratobasidiaceae	Ceratobasidium	Ceratobasidium theobromae
contig_1889	1582974	KAB5593819.1	77.5	2003	93	17	88586	94561	1	1656	0	2733.4	Eukaryota	Basidiomycota	Agaricomycetes	Cantharellales	Ceratobasidiaceae	Ceratobasidium	Ceratobasidium theobromae
contig_1889	1582974	KAB5593819.1	51.1	186	72	2	74702	74148	3	170	5e-36	171.4	Eukaryota	Basidiomycota	Agaricomycetes	Cantharellales	Ceratobasidiaceae	Ceratobasidium	Ceratobasidium theobromae
contig_1889	1582974	KAB5593819.1	54.7	117	35	1	74136	73786	154	252	1.8e-25	136.3	Eukaryota	Basidiomycota	Agaricomycetes	Cantharellales	Ceratobasidiaceae	Ceratobasidium	Ceratobasidium theobromae
contig_1617	1582974	KAB5588053.1	77.6	2047	399	11	213404	219523	1	1995	0	3006.5	Eukaryota	Basidiomycota	Agaricomycetes	Cantharellales	Ceratobasidiaceae	Ceratobasidium	Ceratobasidium theobromae
contig_1617	1582974	KAB5588053.1	77.1	912	207	1	96816	94081	582	1491	0	1387.5	Eukaryota	Basidiomycota	Agaricomycetes	Cantharellales	Ceratobasidiaceae	Ceratobasidium	Ceratobasidium theobromae
contig_1617	1582974	KAB5588053.1	86.6	239	31	1	98689	97976	1	239	3.1e-109	414.5	Eukaryota	Basidiomycota	Agaricomycetes	Cantharellales	Ceratobasidiaceae	Ceratobasidium	Ceratobasidium theobromae
contig_1617	1582974	KAB5588053.1	62.9	307	106	6	97865	96963	235	539	5.3e-85	334	Eukaryota	Basidiomycota	Agaricomycetes	Cantharellales	Ceratobasidiaceae	Ceratobasidium	Ceratobasidium theobromae
contig_998	1582974	KAB5590706.1	76	1751	273	22	136271	141430	71	1704	0	2419.4	Eukaryota	Basidiomycota	Agaricomycetes	Cantharellales	Ceratobasidiaceae	Ceratobasidium	Ceratobasidium theobromae
contig_1524	1582974	KAB5590135.1	71.4	2233	366	33	226432	233082	19	1994	0	2781.9	Eukaryota	Basidiomycota	Agaricomycetes	Cantharellales	Ceratobasidiaceae	Ceratobasidium	Ceratobasidium theobromae
contig_1323	456999	CUA75242.1	57.9	1336	514	10	128956	132942	1481	2775	0	1538.1	Eukaryota	Basidiomycota	Agaricomycetes	Cantharellales	Ceratobasidiaceae	Rhizoctonia	Rhizoctonia solani
contig_1323	456999	CUA75242.1	64.5	712	253	0	53562	55697	2147	2858	1e-279	980.7	Eukaryota	Basidiomycota	Agaricomycetes	Cantharellales	Ceratobasidiaceae	Rhizoctonia	Rhizoctonia solani
contig_1323	456999	CUA75242.1	58.2	170	67	3	132962	133459	2782	2951	2.1e-43	195.7	Eukaryota	Basidiomycota	Agaricomycetes	Cantharellales	Ceratobasidiaceae	Rhizoctonia	Rhizoctonia solani
contig_1333	1582974	KAB5588053.1	88.2	2040	195	2	154080	160196	1	1995	0	3419.4	Eukaryota	Basidiomycota	Agaricomycetes	Cantharellales	Ceratobasidiaceae	Ceratobasidium	Ceratobasidium theobromae
contig_1333	1582974	KAB5588053.1	79.8	99	18	2	239215	238919	344	440	8.6e-29	147.1	Eukaryota	Basidiomycota	Agaricomycetes	Cantharellales	Ceratobasidiaceae	Ceratobasidium	Ceratobasidium theobromae
contig_1382	1582974	KAB5588053.1	90.9	1500	136	1	189866	185370	496	1995	0	2620.9	Eukaryota	Basidiomycota	Agaricomycetes	Cantharellales	Ceratobasidiaceae	Ceratobasidium	Ceratobasidium theobromae
contig_1874	1582974	KAB5593721.1	60	2421	540	50	63686	70777	216	2264	0	2367	Eukaryota	Basidiomycota	Agaricomycetes	Cantharellales	Ceratobasidiaceae	Ceratobasidium	Ceratobasidium theobromae
contig_1874	1582974	KAB5593721.1	41.5	2938	1067	82	62706	71216	6	2393	0	1529.6	Eukaryota	Basidiomycota	Agaricomycetes	Cantharellales	Ceratobasidiaceae	Ceratobasidium	Ceratobasidium theobromae
contig_1717	1582974	KAB5587983.1	87	1246	162	0	20452	24189	58	1303	0	2255.3	Eukaryota	Basidiomycota	Agaricomycetes	Cantharellales	Ceratobasidiaceae	Ceratobasidium	Ceratobasidium theobromae
contig_1443	1582974	KAB5587753.1	98.1	741	14	0	158395	160617	215	955	0	1503.4	Eukaryota	Basidiomycota	Agaricomycetes	Cantharellales	Ceratobasidiaceae	Ceratobasidium	Ceratobasidium theobromae
contig_1443	1582974	KAB5587753.1	96.3	215	8	0	157640	158284	1	215	9.5e-109	412.5	Eukaryota	Basidiomycota	Agaricomycetes	Cantharellales	Ceratobasidiaceae	Ceratobasidium	Ceratobasidium theobromae
contig_1350	456999	XP_043183311.1	54.7	1394	617	8	196290	192127	1219	2604	0	1517.3	Eukaryota	Basidiomycota	Agaricomycetes	Cantharellales	Ceratobasidiaceae	Rhizoctonia	Rhizoctonia solani
contig_1350	456999	XP_043183311.1	63.5	342	124	1	115035	116060	2420	2760	4.5e-127	473.4	Eukaryota	Basidiomycota	Agaricomycetes	Cantharellales	Ceratobasidiaceae	Rhizoctonia	Rhizoctonia solani
contig_1599	1582974	KAB5588746.1	70	1708	381	16	100642	95573	1	1595	0	1568.1	Eukaryota	Basidiomycota	Agaricomycetes	Cantharellales	Ceratobasidiaceae	Ceratobasidium	Ceratobasidium theobromae
contig_1356	1582974	KAB5589352.1	61	2082	509	43	120060	126182	1	1819	0	2110.9	Eukaryota	Basidiomycota	Agaricomycetes	Cantharellales	Ceratobasidiaceae	Ceratobasidium	Ceratobasidium theobromae
contig_1332	1582974	KAB5590539.1	49.5	2525	637	26	82990	75503	1	1917	0	2130.5	Eukaryota	Basidiomycota	Agaricomycetes	Cantharellales	Ceratobasidiaceae	Ceratobasidium	Ceratobasidium theobromae
contig_1332	1582974	KAB5590539.1	76.3	169	40	0	74958	74452	1914	2082	8.1e-66	269.6	Eukaryota	Basidiomycota	Agaricomycetes	Cantharellales	Ceratobasidiaceae	Ceratobasidium	Ceratobasidium theobromae
contig_1629	1582974	KAB5588539.1	80.5	753	77	8	3477	1225	82	766	0	1105.5	Eukaryota	Basidiomycota	Agaricomycetes	Cantharellales	Ceratobasidiaceae	Ceratobasidium	Ceratobasidium theobromae
contig_1629	1582974	KAB5588539.1	43.8	530	264	10	158203	156701	192	716	3.3e-104	397.1	Eukaryota	Basidiomycota	Agaricomycetes	Cantharellales	Ceratobasidiaceae	Ceratobasidium	Ceratobasidium theobromae
contig_1959	1582974	KAB5592420.1	59.5	1683	318	31	75028	69998	1	1326	0	1466.1	Eukaryota	Basidiomycota	Agaricomycetes	Cantharellales	Ceratobasidiaceae	Ceratobasidium	Ceratobasidium theobromae
contig_1311	1582974	KAB5588053.1	89.1	2043	174	2	32336	38461	1	1995	0	3410.5	Eukaryota	Basidiomycota	Agaricomycetes	Cantharellales	Ceratobasidiaceae	Ceratobasidium	Ceratobasidium theobromae
contig_1311	1582974	KAB5588053.1	69.9	133	34	1	160810	161190	1	133	4.6e-42	190.7	Eukaryota	Basidiomycota	Agaricomycetes	Cantharellales	Ceratobasidiaceae	Ceratobasidium	Ceratobasidium theobromae
contig_1422	1582974	KAB5588053.1	89.2	2043	172	2	61007	54882	1	1995	0	3442.5	Eukaryota	Basidiomycota	Agaricomycetes	Cantharellales	Ceratobasidiaceae	Ceratobasidium	Ceratobasidium theobromae
contig_1307	1582974	KAB5588481.1	94.8	1323	28	2	15681	11713	403	1684	0	2549.2	Eukaryota	Basidiomycota	Agaricomycetes	Cantharellales	Ceratobasidiaceae	Ceratobasidium	Ceratobasidium theobromae
contig_1307	1582974	KAB5588481.1	99	200	2	0	16909	16310	46	245	1.9e-109	414.5	Eukaryota	Basidiomycota	Agaricomycetes	Cantharellales	Ceratobasidiaceae	Ceratobasidium	Ceratobasidium theobromae
contig_1307	1582974	KAB5588481.1	47.3	516	155	16	17258	15729	1	405	3.1e-96	370.5	Eukaryota	Basidiomycota	Agaricomycetes	Cantharellales	Ceratobasidiaceae	Ceratobasidium	Ceratobasidium theobromae
contig_1324	456999	XP_043182170.1	54	2733	1116	34	58581	50527	1009	3647	0	2663.6	Eukaryota	Basidiomycota	Agaricomycetes	Cantharellales	Ceratobasidiaceae	Rhizoctonia	Rhizoctonia solani
contig_1373	1582974	KAB5590073.1	92.6	1110	45	2	133208	129879	1	1073	0	2032.3	Eukaryota	Basidiomycota	Agaricomycetes	Cantharellales	Ceratobasidiaceae	Ceratobasidium	Ceratobasidium theobromae
contig_1373	1582974	KAB5590073.1	92.6	924	28	2	129817	127046	1073	1956	0	1718	Eukaryota	Basidiomycota	Agaricomycetes	Cantharellales	Ceratobasidiaceae	Ceratobasidium	Ceratobasidium theobromae
contig_1522	1582974	KAB5588053.1	89.1	2043	174	2	69294	75419	1	1995	0	3394	Eukaryota	Basidiomycota	Agaricomycetes	Cantharellales	Ceratobasidiaceae	Ceratobasidium	Ceratobasidium theobromae
contig_1522	1582974	KAB5588053.1	47.6	271	102	4	80458	81198	1741	1995	9.8e-55	232.6	Eukaryota	Basidiomycota	Agaricomycetes	Cantharellales	Ceratobasidiaceae	Ceratobasidium	Ceratobasidium theobromae
contig_1325	1582974	KAB5590961.1	67.6	1625	362	21	65054	60303	245	1746	0	1803.9	Eukaryota	Basidiomycota	Agaricomycetes	Cantharellales	Ceratobasidiaceae	Ceratobasidium	Ceratobasidium theobromae
contig_1325	1582974	KAB5590961.1	45.7	2575	878	63	66129	58699	112	2263	0	1433.7	Eukaryota	Basidiomycota	Agaricomycetes	Cantharellales	Ceratobasidiaceae	Ceratobasidium	Ceratobasidium theobromae
contig_1419	1582974	KAB5588469.1	63.5	3559	747	62	56244	45799	127	3209	0	3878.2	Eukaryota	Basidiomycota	Agaricomycetes	Cantharellales	Ceratobasidiaceae	Ceratobasidium	Ceratobasidium theobromae
contig_1419	1582974	KAB5588469.1	43.7	1171	436	32	56665	53303	1	998	4.5e-181	652.1	Eukaryota	Basidiomycota	Agaricomycetes	Cantharellales	Ceratobasidiaceae	Ceratobasidium	Ceratobasidium theobromae
contig_1309	1582974	KAB5588053.1	89.5	2040	168	2	63463	69579	1	1995	0	3415.6	Eukaryota	Basidiomycota	Agaricomycetes	Cantharellales	Ceratobasidiaceae	Ceratobasidium	Ceratobasidium theobromae
contig_1489	1582974	KAB5588316.1	42.1	3028	838	88	95247	104207	1	2153	0	1694.1	Eukaryota	Basidiomycota	Agaricomycetes	Cantharellales	Ceratobasidiaceae	Ceratobasidium	Ceratobasidium theobromae
contig_1802	1582974	KAB5589408.1	75.1	827	55	8	46193	43716	1	677	0	1145.6	Eukaryota	Basidiomycota	Agaricomycetes	Cantharellales	Ceratobasidiaceae	Ceratobasidium	Ceratobasidium theobromae
contig_1802	1582974	KAB5589408.1	68.8	480	147	1	39567	38137	153	632	2.2e-187	672.9	Eukaryota	Basidiomycota	Agaricomycetes	Cantharellales	Ceratobasidiaceae	Ceratobasidium	Ceratobasidium theobromae
contig_1802	1582974	KAB5589408.1	47.5	755	269	7	64813	67065	1	632	1.7e-176	636.7	Eukaryota	Basidiomycota	Agaricomycetes	Cantharellales	Ceratobasidiaceae	Ceratobasidium	Ceratobasidium theobromae
contig_1802	1582974	KAB5589408.1	48.7	676	278	8	12002	14011	43	655	2.5e-175	632.9	Eukaryota	Basidiomycota	Agaricomycetes	Cantharellales	Ceratobasidiaceae	Ceratobasidium	Ceratobasidium theobromae
contig_1519	1582974	KAB5591697.1	89.6	747	31	4	59725	57485	13	712	0	1161	Eukaryota	Basidiomycota	Agaricomycetes	Cantharellales	Ceratobasidiaceae	Ceratobasidium	Ceratobasidium theobromae
contig_1370	1582974	KAB5588053.1	88	2043	197	2	71579	77704	1	1995	0	3389.4	Eukaryota	Basidiomycota	Agaricomycetes	Cantharellales	Ceratobasidiaceae	Ceratobasidium	Ceratobasidium theobromae
contig_1370	1582974	KAB5588053.1	70.6	700	188	4	14291	12222	1304	1995	1.1e-276	969.5	Eukaryota	Basidiomycota	Agaricomycetes	Cantharellales	Ceratobasidiaceae	Ceratobasidium	Ceratobasidium theobromae
contig_1370	1582974	KAB5588053.1	78.3	92	20	0	14544	14269	1220	1311	7.3e-31	152.9	Eukaryota	Basidiomycota	Agaricomycetes	Cantharellales	Ceratobasidiaceae	Ceratobasidium	Ceratobasidium theobromae
contig_1460	456999	XP_043182170.1	65.6	1814	603	6	10434	15857	1857	3655	0	2468	Eukaryota	Basidiomycota	Agaricomycetes	Cantharellales	Ceratobasidiaceae	Rhizoctonia	Rhizoctonia solani
contig_627	1582974	KAB5588241.1	45	2737	860	60	35465	43612	1	2114	0	1924.4	Eukaryota	Basidiomycota	Agaricomycetes	Cantharellales	Ceratobasidiaceae	Ceratobasidium	Ceratobasidium theobromae
contig_1655	1582974	KAB5589515.1	45.9	2754	883	68	15907	7802	385	2584	0	1429.5	Eukaryota	Basidiomycota	Agaricomycetes	Cantharellales	Ceratobasidiaceae	Ceratobasidium	Ceratobasidium theobromae
contig_1655	1582974	KAB5589515.1	41.6	2656	832	66	17432	9699	84	2099	0	1261.9	Eukaryota	Basidiomycota	Agaricomycetes	Cantharellales	Ceratobasidiaceae	Ceratobasidium	Ceratobasidium theobromae
contig_1589	1582974	KAB5587983.1	80.9	1303	249	0	9914	6006	1	1303	0	2199.1	Eukaryota	Basidiomycota	Agaricomycetes	Cantharellales	Ceratobasidiaceae	Ceratobasidium	Ceratobasidium theobromae
contig_2116	1582974	KAB5592781.1	43.2	3165	1111	86	73945	83106	1	2589	0	1587	Eukaryota	Basidiomycota	Agaricomycetes	Cantharellales	Ceratobasidiaceae	Ceratobasidium	Ceratobasidium theobromae
contig_1368	456999	CUA73168.1	56.7	1750	703	20	14690	9528	40	1763	0	1874	Eukaryota	Basidiomycota	Agaricomycetes	Cantharellales	Ceratobasidiaceae	Rhizoctonia	Rhizoctonia solani
contig_1416	170446	QRV96515.1	57.7	1510	617	11	13816	9329	1332	2833	0	1751.1	Eukaryota	Basidiomycota	Agaricomycetes	Cantharellales	Ceratobasidiaceae	Ceratobasidium	Ceratobasidium sp. AG-Ba
contig_1642	1582974	KAB5592789.1	70.6	2878	523	43	3735	12227	1	2602	0	3422.1	Eukaryota	Basidiomycota	Agaricomycetes	Cantharellales	Ceratobasidiaceae	Ceratobasidium	Ceratobasidium theobromae
contig_1521	1582974	KAB5587930.1	99.3	958	7	0	46752	43879	239	1196	0	1945.2	Eukaryota	Basidiomycota	Agaricomycetes	Cantharellales	Ceratobasidiaceae	Ceratobasidium	Ceratobasidium theobromae
contig_1521	1582974	KAB5587930.1	84.7	190	29	0	63623	63054	1007	1196	2.5e-89	346.7	Eukaryota	Basidiomycota	Agaricomycetes	Cantharellales	Ceratobasidiaceae	Ceratobasidium	Ceratobasidium theobromae
contig_1399	1582974	KAB5590475.1	93.8	1200	30	5	52234	48647	1	1159	0	1883.6	Eukaryota	Basidiomycota	Agaricomycetes	Cantharellales	Ceratobasidiaceae	Ceratobasidium	Ceratobasidium theobromae
contig_1592	1582974	KAB5591750.1	99.8	567	1	0	66738	65038	25	591	0	1118.2	Eukaryota	Basidiomycota	Agaricomycetes	Cantharellales	Ceratobasidiaceae	Ceratobasidium	Ceratobasidium theobromae
contig_1365	1582974	KAB5587933.1	79.8	1492	248	4	7302	11777	161	1599	0	2479.5	Eukaryota	Basidiomycota	Agaricomycetes	Cantharellales	Ceratobasidiaceae	Ceratobasidium	Ceratobasidium theobromae
contig_1365	1582974	KAB5587933.1	88.3	831	97	0	2221	4713	584	1414	0	1533.9	Eukaryota	Basidiomycota	Agaricomycetes	Cantharellales	Ceratobasidiaceae	Ceratobasidium	Ceratobasidium theobromae
contig_1365	1582974	KAB5587933.1	94.3	212	12	0	935	1570	341	552	1e-113	427.6	Eukaryota	Basidiomycota	Agaricomycetes	Cantharellales	Ceratobasidiaceae	Ceratobasidium	Ceratobasidium theobromae
contig_1910	456999	CUA75242.1	57.8	1478	573	12	56593	52190	1481	2917	0	1686.8	Eukaryota	Basidiomycota	Agaricomycetes	Cantharellales	Ceratobasidiaceae	Rhizoctonia	Rhizoctonia solani
contig_1910	456999	CUA75242.1	55.7	697	250	7	18781	20862	1126	1766	2.3e-206	735.3	Eukaryota	Basidiomycota	Agaricomycetes	Cantharellales	Ceratobasidiaceae	Rhizoctonia	Rhizoctonia solani
contig_1910	456999	CUA75242.1	57.1	212	91	0	34255	34890	2742	2953	1.7e-63	260.8	Eukaryota	Basidiomycota	Agaricomycetes	Cantharellales	Ceratobasidiaceae	Rhizoctonia	Rhizoctonia solani
contig_1551	1582974	KAB5590539.1	70.9	1621	369	10	49070	44220	1	1523	0	2216	Eukaryota	Basidiomycota	Agaricomycetes	Cantharellales	Ceratobasidiaceae	Ceratobasidium	Ceratobasidium theobromae
contig_1551	1582974	KAB5590539.1	75.6	562	134	2	43050	41371	1522	2082	2.5e-253	891.3	Eukaryota	Basidiomycota	Agaricomycetes	Cantharellales	Ceratobasidiaceae	Ceratobasidium	Ceratobasidium theobromae
contig_1745	1582974	KAB5591449.1	88.6	1128	81	7	5729	2361	234	1318	0	1303.1	Eukaryota	Basidiomycota	Agaricomycetes	Cantharellales	Ceratobasidiaceae	Ceratobasidium	Ceratobasidium theobromae
contig_1745	1582974	KAB5591449.1	87.3	267	5	2	6561	5761	1	238	6.9e-104	394.8	Eukaryota	Basidiomycota	Agaricomycetes	Cantharellales	Ceratobasidiaceae	Ceratobasidium	Ceratobasidium theobromae
contig_1548	1582974	KAB5589417.1	79.5	808	95	7	65204	67627	160	896	0	1184.5	Eukaryota	Basidiomycota	Agaricomycetes	Cantharellales	Ceratobasidiaceae	Ceratobasidium	Ceratobasidium theobromae
contig_1548	1582974	KAB5589417.1	91.4	548	29	1	17099	15456	246	775	1.6e-278	974.9	Eukaryota	Basidiomycota	Agaricomycetes	Cantharellales	Ceratobasidiaceae	Ceratobasidium	Ceratobasidium theobromae
contig_1548	1582974	KAB5589417.1	86.7	286	2	2	17995	17138	1	250	4e-112	422.2	Eukaryota	Basidiomycota	Agaricomycetes	Cantharellales	Ceratobasidiaceae	Ceratobasidium	Ceratobasidium theobromae
contig_1548	1582974	KAB5589417.1	82.4	131	23	0	15432	15040	766	896	3.1e-48	209.9	Eukaryota	Basidiomycota	Agaricomycetes	Cantharellales	Ceratobasidiaceae	Ceratobasidium	Ceratobasidium theobromae
contig_1548	1582974	KAB5589417.1	65.8	120	40	1	45700	46056	777	896	4.1e-32	156.4	Eukaryota	Basidiomycota	Agaricomycetes	Cantharellales	Ceratobasidiaceae	Ceratobasidium	Ceratobasidium theobromae
contig_1385	1582974	KAB5589658.1	56.8	1629	347	34	63726	58849	1	1275	0	1488.4	Eukaryota	Basidiomycota	Agaricomycetes	Cantharellales	Ceratobasidiaceae	Ceratobasidium	Ceratobasidium theobromae
contig_1523	456999	XP_043183311.1	54.9	1542	682	8	4598	9205	1219	2752	0	1703.3	Eukaryota	Basidiomycota	Agaricomycetes	Cantharellales	Ceratobasidiaceae	Rhizoctonia	Rhizoctonia solani
contig_1338	456999	XP_043182170.1	49.7	2692	856	22	41234	49060	1378	3655	0	2453.7	Eukaryota	Basidiomycota	Agaricomycetes	Cantharellales	Ceratobasidiaceae	Rhizoctonia	Rhizoctonia solani
contig_1424	456999	KAF8669716.1	62.1	1787	603	7	49392	44050	974	2691	0	2292.7	Eukaryota	Basidiomycota	Agaricomycetes	Cantharellales	Ceratobasidiaceae	Rhizoctonia	Rhizoctonia solani
contig_1424	456999	KAF8669716.1	40.5	948	369	20	57412	54662	392	1175	1.8e-138	509.6	Eukaryota	Basidiomycota	Agaricomycetes	Cantharellales	Ceratobasidiaceae	Rhizoctonia	Rhizoctonia solani
contig_2047	1582974	KAB5587679.1	65.2	837	132	13	26457	23950	1	679	6.6e-287	1002.7	Eukaryota	Basidiomycota	Agaricomycetes	Cantharellales	Ceratobasidiaceae	Ceratobasidium	Ceratobasidium theobromae
contig_2047	1582974	KAB5587679.1	63.6	242	73	1	56752	56027	1	227	5.7e-73	292	Eukaryota	Basidiomycota	Agaricomycetes	Cantharellales	Ceratobasidiaceae	Ceratobasidium	Ceratobasidium theobromae
contig_2003	456999	QWC53649.1	70.1	405	83	5	11485	12699	1	367	1.6e-152	556.2	Eukaryota	Basidiomycota	Agaricomycetes	Cantharellales	Ceratobasidiaceae	Rhizoctonia	Rhizoctonia solani
contig_2038	456999	XP_043182170.1	66.8	1536	496	5	15355	19947	2138	3664	0	2139.4	Eukaryota	Basidiomycota	Agaricomycetes	Cantharellales	Ceratobasidiaceae	Rhizoctonia	Rhizoctonia solani
contig_2038	456999	XP_043182170.1	40.7	1188	556	27	12039	15359	1014	2133	8e-186	666.8	Eukaryota	Basidiomycota	Agaricomycetes	Cantharellales	Ceratobasidiaceae	Rhizoctonia	Rhizoctonia solani
contig_1366	1582974	KAB5591552.1	93.4	892	17	3	41007	43682	1	850	0	1669.1	Eukaryota	Basidiomycota	Agaricomycetes	Cantharellales	Ceratobasidiaceae	Ceratobasidium	Ceratobasidium theobromae
contig_1366	1582974	KAB5591552.1	99.3	277	2	0	43748	44578	850	1126	1.8e-155	565.8	Eukaryota	Basidiomycota	Agaricomycetes	Cantharellales	Ceratobasidiaceae	Ceratobasidium	Ceratobasidium theobromae
contig_1905	1582974	KAB5590487.1	53.6	1044	183	26	25057	21965	1	756	6.1e-254	892.9	Eukaryota	Basidiomycota	Agaricomycetes	Cantharellales	Ceratobasidiaceae	Ceratobasidium	Ceratobasidium theobromae
contig_1518	1582974	KAB5589374.1	84.2	2076	217	18	20566	14429	1146	3141	0	3363.5	Eukaryota	Basidiomycota	Agaricomycetes	Cantharellales	Ceratobasidiaceae	Ceratobasidium	Ceratobasidium theobromae
contig_1518	1582974	KAB5589374.1	100	804	0	0	23879	21468	97	900	0	1616.7	Eukaryota	Basidiomycota	Agaricomycetes	Cantharellales	Ceratobasidiaceae	Ceratobasidium	Ceratobasidium theobromae
contig_1326	1582974	KAB5588053.1	65.6	2406	416	5	43250	36036	1	1995	0	2833.5	Eukaryota	Basidiomycota	Agaricomycetes	Cantharellales	Ceratobasidiaceae	Ceratobasidium	Ceratobasidium theobromae
contig_1326	1582974	KAB5588053.1	69.4	523	108	4	47494	49053	1	474	6.2e-187	670.2	Eukaryota	Basidiomycota	Agaricomycetes	Cantharellales	Ceratobasidiaceae	Ceratobasidium	Ceratobasidium theobromae
contig_2020	1582974	KAB5589685.1	50.2	1919	664	41	28209	22624	11	1694	0	1348.2	Eukaryota	Basidiomycota	Agaricomycetes	Cantharellales	Ceratobasidiaceae	Ceratobasidium	Ceratobasidium theobromae
contig_2020	1582974	KAB5589685.1	64	981	226	13	25171	22247	909	1768	6.3e-301	1048.9	Eukaryota	Basidiomycota	Agaricomycetes	Cantharellales	Ceratobasidiaceae	Ceratobasidium	Ceratobasidium theobromae
contig_1473	1582974	KAB5588053.1	87.9	2043	198	2	16641	22766	1	1995	0	3388.6	Eukaryota	Basidiomycota	Agaricomycetes	Cantharellales	Ceratobasidiaceae	Ceratobasidium	Ceratobasidium theobromae
contig_1473	1582974	KAB5588053.1	48.2	2133	851	32	6581	486	1	1981	0	1553.9	Eukaryota	Basidiomycota	Agaricomycetes	Cantharellales	Ceratobasidiaceae	Ceratobasidium	Ceratobasidium theobromae
contig_1473	1582974	KAB5588053.1	70.4	946	238	7	2985	178	1149	2062	0	1272.7	Eukaryota	Basidiomycota	Agaricomycetes	Cantharellales	Ceratobasidiaceae	Ceratobasidium	Ceratobasidium theobromae
contig_1473	1582974	KAB5588053.1	74	427	111	0	8954	10234	1351	1777	5.1e-188	673.7	Eukaryota	Basidiomycota	Agaricomycetes	Cantharellales	Ceratobasidiaceae	Ceratobasidium	Ceratobasidium theobromae
contig_1473	1582974	KAB5588053.1	69.6	92	28	0	10231	10506	1777	1868	2.5e-25	133.3	Eukaryota	Basidiomycota	Agaricomycetes	Cantharellales	Ceratobasidiaceae	Ceratobasidium	Ceratobasidium theobromae
contig_1456	1582974	KAB5595388.1	85.7	1563	190	5	6168	10835	1	1536	0	2710.3	Eukaryota	Basidiomycota	Agaricomycetes	Cantharellales	Ceratobasidiaceae	Ceratobasidium	Ceratobasidium theobromae
contig_1456	1582974	KAB5595388.1	75.2	1270	306	1	32258	28476	265	1534	0	2014.6	Eukaryota	Basidiomycota	Agaricomycetes	Cantharellales	Ceratobasidiaceae	Ceratobasidium	Ceratobasidium theobromae
contig_1456	1582974	KAB5595388.1	78.7	723	121	6	2787	640	1	697	0	1085.1	Eukaryota	Basidiomycota	Agaricomycetes	Cantharellales	Ceratobasidiaceae	Ceratobasidium	Ceratobasidium theobromae
contig_1456	1582974	KAB5595388.1	51.6	659	266	11	1900	2	278	909	5.7e-155	563.9	Eukaryota	Basidiomycota	Agaricomycetes	Cantharellales	Ceratobasidiaceae	Ceratobasidium	Ceratobasidium theobromae
contig_1456	1582974	KAB5595388.1	91.4	70	6	0	35090	34881	1	70	1.6e-24	130.6	Eukaryota	Basidiomycota	Agaricomycetes	Cantharellales	Ceratobasidiaceae	Ceratobasidium	Ceratobasidium theobromae
contig_1335	1582974	KAB5587948.1	69.9	635	120	8	12647	10752	1	567	8.7e-225	795.8	Eukaryota	Basidiomycota	Agaricomycetes	Cantharellales	Ceratobasidiaceae	Ceratobasidium	Ceratobasidium theobromae
contig_1982	1582974	KAB5588752.1	66.5	1988	279	23	25037	19095	107	1715	0	1291.2	Eukaryota	Basidiomycota	Agaricomycetes	Cantharellales	Ceratobasidiaceae	Ceratobasidium	Ceratobasidium theobromae
contig_1982	1582974	KAB5588752.1	45.7	2183	766	42	24801	18316	170	1954	1.6e-149	545.8	Eukaryota	Basidiomycota	Agaricomycetes	Cantharellales	Ceratobasidiaceae	Ceratobasidium	Ceratobasidium theobromae
contig_2133	1582974	KAB5593460.1	79.1	1044	133	11	32621	29505	1	964	1.5e-274	961.1	Eukaryota	Basidiomycota	Agaricomycetes	Cantharellales	Ceratobasidiaceae	Ceratobasidium	Ceratobasidium theobromae
contig_2133	1582974	KAB5593460.1	100	59	0	0	29464	29288	960	1018	2.6e-24	129.8	Eukaryota	Basidiomycota	Agaricomycetes	Cantharellales	Ceratobasidiaceae	Ceratobasidium	Ceratobasidium theobromae
contig_1327	1582974	KAB5588103.1	95.3	772	28	1	22209	19894	1	764	0	1359	Eukaryota	Basidiomycota	Agaricomycetes	Cantharellales	Ceratobasidiaceae	Ceratobasidium	Ceratobasidium theobromae
contig_1327	1582974	KAB5588103.1	96.4	332	12	0	19781	18786	780	1111	4.5e-156	567.4	Eukaryota	Basidiomycota	Agaricomycetes	Cantharellales	Ceratobasidiaceae	Ceratobasidium	Ceratobasidium theobromae
contig_1464	1582974	KAB5588103.1	93.7	774	39	1	23491	21170	1	764	0	1327.4	Eukaryota	Basidiomycota	Agaricomycetes	Cantharellales	Ceratobasidiaceae	Ceratobasidium	Ceratobasidium theobromae
contig_1464	1582974	KAB5588103.1	76	488	58	5	21174	19717	741	1171	3e-170	614.4	Eukaryota	Basidiomycota	Agaricomycetes	Cantharellales	Ceratobasidiaceae	Ceratobasidium	Ceratobasidium theobromae
contig_1703	1582974	KAB5587972.1	65.5	846	220	10	7062	4558	1	785	4.5e-281	982.2	Eukaryota	Basidiomycota	Agaricomycetes	Cantharellales	Ceratobasidiaceae	Ceratobasidium	Ceratobasidium theobromae
contig_1936	1582974	KAB5587968.1	73.5	716	81	8	9784	7640	306	913	3.5e-283	989.2	Eukaryota	Basidiomycota	Agaricomycetes	Cantharellales	Ceratobasidiaceae	Ceratobasidium	Ceratobasidium theobromae
contig_1936	1582974	KAB5587968.1	70.2	534	70	5	10805	9204	1	445	7.8e-198	705.7	Eukaryota	Basidiomycota	Agaricomycetes	Cantharellales	Ceratobasidiaceae	Ceratobasidium	Ceratobasidium theobromae
contig_1626	1582974	KAB5588481.1	66.3	1196	395	5	25880	22305	406	1597	0	1626.7	Eukaryota	Basidiomycota	Agaricomycetes	Cantharellales	Ceratobasidiaceae	Ceratobasidium	Ceratobasidium theobromae
contig_1626	1582974	KAB5588481.1	58.3	441	132	4	27160	25862	46	442	3.4e-137	504.2	Eukaryota	Basidiomycota	Agaricomycetes	Cantharellales	Ceratobasidiaceae	Ceratobasidium	Ceratobasidium theobromae
contig_1735	1582974	KAB5588895.1	89.4	2445	110	10	10909	18210	414	2720	0	4182.9	Eukaryota	Basidiomycota	Agaricomycetes	Cantharellales	Ceratobasidiaceae	Ceratobasidium	Ceratobasidium theobromae
contig_1735	1582974	KAB5588895.1	53.4	899	256	21	9482	12157	15	757	1.2e-182	655.2	Eukaryota	Basidiomycota	Agaricomycetes	Cantharellales	Ceratobasidiaceae	Ceratobasidium	Ceratobasidium theobromae
contig_1773	1582974	KAB5593987.1	80.9	871	41	8	15909	18521	119	864	0	1276.5	Eukaryota	Basidiomycota	Agaricomycetes	Cantharellales	Ceratobasidiaceae	Ceratobasidium	Ceratobasidium theobromae
contig_1773	1582974	KAB5593987.1	43.7	334	54	8	15496	16497	29	228	7.2e-39	177.6	Eukaryota	Basidiomycota	Agaricomycetes	Cantharellales	Ceratobasidiaceae	Ceratobasidium	Ceratobasidium theobromae
contig_1415	1582974	KAB5588103.1	95.6	768	30	1	19500	17197	1	764	0	1357	Eukaryota	Basidiomycota	Agaricomycetes	Cantharellales	Ceratobasidiaceae	Ceratobasidium	Ceratobasidium theobromae
contig_1415	1582974	KAB5588103.1	85.9	403	21	2	17084	15876	780	1146	7.1e-164	592.8	Eukaryota	Basidiomycota	Agaricomycetes	Cantharellales	Ceratobasidiaceae	Ceratobasidium	Ceratobasidium theobromae
contig_1461	1582974	KAB5591543.1	93.7	652	4	3	23170	21221	124	740	0	1159.4	Eukaryota	Basidiomycota	Agaricomycetes	Cantharellales	Ceratobasidiaceae	Ceratobasidium	Ceratobasidium theobromae
contig_1461	1582974	KAB5591543.1	96.3	81	3	0	23664	23422	1	81	4.4e-33	158.3	Eukaryota	Basidiomycota	Agaricomycetes	Cantharellales	Ceratobasidiaceae	Ceratobasidium	Ceratobasidium theobromae
contig_1921	1582974	KAB5588053.1	90	2040	157	2	10368	16484	1	1995	0	3445.2	Eukaryota	Basidiomycota	Agaricomycetes	Cantharellales	Ceratobasidiaceae	Ceratobasidium	Ceratobasidium theobromae
contig_1313	1582974	KAB5587787.1	95.4	632	13	1	19470	21365	1	616	0	1210.7	Eukaryota	Basidiomycota	Agaricomycetes	Cantharellales	Ceratobasidiaceae	Ceratobasidium	Ceratobasidium theobromae
contig_1411	1582974	KAB5588086.1	55.7	377	43	7	2793	3923	207	459	5.5e-83	323.9	Eukaryota	Basidiomycota	Agaricomycetes	Cantharellales	Ceratobasidiaceae	Ceratobasidium	Ceratobasidium theobromae
contig_1411	1582974	KAB5588086.1	98.8	84	1	0	2222	2473	123	206	7.8e-37	170.6	Eukaryota	Basidiomycota	Agaricomycetes	Cantharellales	Ceratobasidiaceae	Ceratobasidium	Ceratobasidium theobromae
contig_1411	1582974	KAB5588086.1	49.3	134	32	2	19914	19513	323	420	1.9e-22	122.9	Eukaryota	Basidiomycota	Agaricomycetes	Cantharellales	Ceratobasidiaceae	Ceratobasidium	Ceratobasidium theobromae
contig_1472	456999	YP_008082082.1	94.5	385	21	0	7967	9121	1	385	3.3e-197	703.4	Eukaryota	Basidiomycota	Agaricomycetes	Cantharellales	Ceratobasidiaceae	Rhizoctonia	Rhizoctonia solani
contig_1901	1582974	KAB5587710.1	100	534	0	0	20469	22070	1	534	0	1104.7	Eukaryota	Basidiomycota	Agaricomycetes	Cantharellales	Ceratobasidiaceae	Ceratobasidium	Ceratobasidium theobromae
contig_1901	1582974	KAB5587710.1	86.6	216	9	1	22100	22747	526	721	7.4e-103	389.8	Eukaryota	Basidiomycota	Agaricomycetes	Cantharellales	Ceratobasidiaceae	Ceratobasidium	Ceratobasidium theobromae
contig_1901	1582974	KAB5587710.1	98.6	74	1	0	22810	23031	722	795	8.3e-30	147.1	Eukaryota	Basidiomycota	Agaricomycetes	Cantharellales	Ceratobasidiaceae	Ceratobasidium	Ceratobasidium theobromae
contig_1498	1582974	KAB5589419.1	61.6	1672	235	5	18092	13086	1	1268	0	1971.1	Eukaryota	Basidiomycota	Agaricomycetes	Cantharellales	Ceratobasidiaceae	Ceratobasidium	Ceratobasidium theobromae
contig_1547	1582974	KAB5588324.1	99	858	9	0	10293	12866	68	925	2.1e-184	660.6	Eukaryota	Basidiomycota	Agaricomycetes	Cantharellales	Ceratobasidiaceae	Ceratobasidium	Ceratobasidium theobromae
contig_1547	1582974	KAB5588324.1	95.8	262	11	0	12929	13714	926	1187	8.2e-141	515.8	Eukaryota	Basidiomycota	Agaricomycetes	Cantharellales	Ceratobasidiaceae	Ceratobasidium	Ceratobasidium theobromae
contig_2011	170446	QRV93629.1	69.5	383	116	1	21007	19862	1056	1438	1.1e-153	558.5	Eukaryota	Basidiomycota	Agaricomycetes	Cantharellales	Ceratobasidiaceae	Ceratobasidium	Ceratobasidium sp. AG-Ba
contig_1967	2600203	KAG8716653.1	45.7	751	369	6	13906	11690	537	1260	3.7e-186	666.4	Eukaryota	Basidiomycota	Agaricomycetes	Cantharellales	Ceratobasidiaceae	Ceratobasidium	Ceratobasidium sp. 394
contig_1563	1582974	KAB5587941.1	89.3	657	52	1	7470	9440	362	1000	0	1171.8	Eukaryota	Basidiomycota	Agaricomycetes	Cantharellales	Ceratobasidiaceae	Ceratobasidium	Ceratobasidium theobromae
contig_1563	1582974	KAB5587941.1	78.7	380	73	3	6280	7395	3	382	5e-158	572.8	Eukaryota	Basidiomycota	Agaricomycetes	Cantharellales	Ceratobasidiaceae	Ceratobasidium	Ceratobasidium theobromae
contig_1308	1582974	KAB5587710.1	71.8	873	163	12	4549	1967	1	802	0	1181	Eukaryota	Basidiomycota	Agaricomycetes	Cantharellales	Ceratobasidiaceae	Ceratobasidium	Ceratobasidium theobromae
contig_1681	1582974	KAB5588740.1	85.9	546	45	3	17975	16338	73	586	1.3e-182	654.4	Eukaryota	Basidiomycota	Agaricomycetes	Cantharellales	Ceratobasidiaceae	Ceratobasidium	Ceratobasidium theobromae
contig_1681	1582974	KAB5588740.1	100	274	0	0	16284	15463	587	860	2.9e-73	291.2	Eukaryota	Basidiomycota	Agaricomycetes	Cantharellales	Ceratobasidiaceae	Ceratobasidium	Ceratobasidium theobromae
contig_2000	1582974	KAB5587736.1	92.7	316	7	1	12752	11805	30	329	2.1e-164	594	Eukaryota	Basidiomycota	Agaricomycetes	Cantharellales	Ceratobasidiaceae	Ceratobasidium	Ceratobasidium theobromae
contig_2000	1582974	KAB5587736.1	61	154	21	2	11700	11239	328	442	2.6e-34	161.8	Eukaryota	Basidiomycota	Agaricomycetes	Cantharellales	Ceratobasidiaceae	Ceratobasidium	Ceratobasidium theobromae
contig_2000	1582974	KAB5587736.1	50.4	139	52	1	523	107	1	122	3.5e-31	151.4	Eukaryota	Basidiomycota	Agaricomycetes	Cantharellales	Ceratobasidiaceae	Ceratobasidium	Ceratobasidium theobromae
contig_1942	1582974	KAB5587968.1	74.2	716	76	8	9136	11280	306	913	4.9e-288	1004.6	Eukaryota	Basidiomycota	Agaricomycetes	Cantharellales	Ceratobasidiaceae	Ceratobasidium	Ceratobasidium theobromae
contig_1942	1582974	KAB5587968.1	76.2	534	38	5	8115	9716	1	445	1.4e-221	783.9	Eukaryota	Basidiomycota	Agaricomycetes	Cantharellales	Ceratobasidiaceae	Ceratobasidium	Ceratobasidium theobromae
contig_1578	1582974	KAB5588300.1	92.8	1085	1	3	10857	14111	308	1315	0	2015	Eukaryota	Basidiomycota	Agaricomycetes	Cantharellales	Ceratobasidiaceae	Ceratobasidium	Ceratobasidium theobromae
contig_1387	1582974	KAB5589656.1	98.6	566	5	1	9982	11679	1	563	0	1076.2	Eukaryota	Basidiomycota	Agaricomycetes	Cantharellales	Ceratobasidiaceae	Ceratobasidium	Ceratobasidium theobromae
contig_1387	1582974	KAB5589656.1	52	614	199	11	14093	15925	362	882	1.3e-136	501.5	Eukaryota	Basidiomycota	Agaricomycetes	Cantharellales	Ceratobasidiaceae	Ceratobasidium	Ceratobasidium theobromae
contig_1387	1582974	KAB5589656.1	74.5	157	37	1	12426	12896	727	880	1.6e-59	245.4	Eukaryota	Basidiomycota	Agaricomycetes	Cantharellales	Ceratobasidiaceae	Ceratobasidium	Ceratobasidium theobromae
contig_1972	1582974	KAB5588243.1	58.6	1041	260	18	10320	7222	55	932	1.2e-253	890.2	Eukaryota	Basidiomycota	Agaricomycetes	Cantharellales	Ceratobasidiaceae	Ceratobasidium	Ceratobasidium theobromae
contig_1328	1582974	KAB5590539.1	76.8	1100	186	6	18	3317	1	1031	0	1629.4	Eukaryota	Basidiomycota	Agaricomycetes	Cantharellales	Ceratobasidiaceae	Ceratobasidium	Ceratobasidium theobromae
contig_1440	1582974	KAB5588959.1	57.5	1348	315	25	2199	6182	1	1110	0	1217.2	Eukaryota	Basidiomycota	Agaricomycetes	Cantharellales	Ceratobasidiaceae	Ceratobasidium	Ceratobasidium theobromae
contig_1576	1582974	KAB5588696.1	82	417	20	3	9946	11196	132	493	8.2e-187	667.9	Eukaryota	Basidiomycota	Agaricomycetes	Cantharellales	Ceratobasidiaceae	Ceratobasidium	Ceratobasidium theobromae
contig_1576	1582974	KAB5588696.1	75.6	168	5	2	9405	9908	1	132	1.6e-57	238.4	Eukaryota	Basidiomycota	Agaricomycetes	Cantharellales	Ceratobasidiaceae	Ceratobasidium	Ceratobasidium theobromae
contig_2069	456999	CUA73168.1	64	1743	557	20	6579	11663	40	1760	0	2106.6	Eukaryota	Basidiomycota	Agaricomycetes	Cantharellales	Ceratobasidiaceae	Rhizoctonia	Rhizoctonia solani
contig_1516	1582974	KAB5590852.1	43.3	1830	526	46	6168	11597	148	1485	0	1118.6	Eukaryota	Basidiomycota	Agaricomycetes	Cantharellales	Ceratobasidiaceae	Ceratobasidium	Ceratobasidium theobromae
contig_1516	1582974	KAB5590852.1	41.8	980	325	23	5608	8502	28	777	9.6e-161	581.3	Eukaryota	Basidiomycota	Agaricomycetes	Cantharellales	Ceratobasidiaceae	Ceratobasidium	Ceratobasidium theobromae
contig_1964	1582974	KAB5588053.1	84.8	657	100	0	12173	10203	1016	1672	0	1110.5	Eukaryota	Basidiomycota	Agaricomycetes	Cantharellales	Ceratobasidiaceae	Ceratobasidium	Ceratobasidium theobromae
contig_1964	1582974	KAB5588053.1	75.1	205	50	1	12757	12143	822	1025	6.1e-75	296.2	Eukaryota	Basidiomycota	Agaricomycetes	Cantharellales	Ceratobasidiaceae	Ceratobasidium	Ceratobasidium theobromae
contig_1922	456999	YP_008082064.1	81.2	415	78	0	8135	9379	1	415	1.2e-179	644	Eukaryota	Basidiomycota	Agaricomycetes	Cantharellales	Ceratobasidiaceae	Rhizoctonia	Rhizoctonia solani
contig_2042	1582974	KAB5587921.1	64.1	1021	227	17	8159	11158	594	1495	0	1120.1	Eukaryota	Basidiomycota	Agaricomycetes	Cantharellales	Ceratobasidiaceae	Ceratobasidium	Ceratobasidium theobromae
contig_2042	1582974	KAB5587921.1	92.4	593	4	2	6382	8160	60	611	0	1082	Eukaryota	Basidiomycota	Agaricomycetes	Cantharellales	Ceratobasidiaceae	Ceratobasidium	Ceratobasidium theobromae
contig_1829	1582974	KAB5588038.1	53.1	810	286	14	5642	8056	195	915	5.4e-206	731.5	Eukaryota	Basidiomycota	Agaricomycetes	Cantharellales	Ceratobasidiaceae	Ceratobasidium	Ceratobasidium theobromae
contig_1970	1582974	KAB5587757.1	83.1	669	62	4	9174	7171	176	794	1.2e-284	992.6	Eukaryota	Basidiomycota	Agaricomycetes	Cantharellales	Ceratobasidiaceae	Ceratobasidium	Ceratobasidium theobromae
contig_1970	1582974	KAB5587757.1	76.2	332	30	4	9754	8759	1	283	1e-121	451.4	Eukaryota	Basidiomycota	Agaricomycetes	Cantharellales	Ceratobasidiaceae	Ceratobasidium	Ceratobasidium theobromae
contig_2075	1582974	KAB5588211.1	48.1	1017	393	18	4394	1353	110	994	5.9e-247	867.5	Eukaryota	Basidiomycota	Agaricomycetes	Cantharellales	Ceratobasidiaceae	Ceratobasidium	Ceratobasidium theobromae
contig_2019	456999	QWC53681.1	57.8	237	94	2	4504	5214	29	259	7.1e-67	269.2	Eukaryota	Basidiomycota	Agaricomycetes	Cantharellales	Ceratobasidiaceae	Rhizoctonia	Rhizoctonia solani
contig_2019	456999	QWC53681.1	54.7	232	101	2	812	1507	32	259	2.6e-61	250.8	Eukaryota	Basidiomycota	Agaricomycetes	Cantharellales	Ceratobasidiaceae	Rhizoctonia	Rhizoctonia solani
contig_1863	2047347	QVG61597.1	83.8	284	44	1	8751	7906	33	316	1.4e-128	474.2	Eukaryota	Basidiomycota	Agaricomycetes	Cantharellales	Ceratobasidiaceae	Rhizoctonia	Rhizoctonia sp.
contig_2030	1582974	KAB5587879.1	80.2	81	16	0	7349	7591	6	86	4.6e-26	133.7	Eukaryota	Basidiomycota	Agaricomycetes	Cantharellales	Ceratobasidiaceae	Ceratobasidium	Ceratobasidium theobromae
contig_1511	1582974	KAB5588584.1	93.5	510	33	0	6652	5123	248	757	8.2e-270	943.3	Eukaryota	Basidiomycota	Agaricomycetes	Cantharellales	Ceratobasidiaceae	Ceratobasidium	Ceratobasidium theobromae
contig_1511	1582974	KAB5588584.1	94.3	123	7	0	5076	4708	755	877	9.3e-56	232.3	Eukaryota	Basidiomycota	Agaricomycetes	Cantharellales	Ceratobasidiaceae	Ceratobasidium	Ceratobasidium theobromae
contig_2039	1582974	KAB5588854.1	48.9	791	214	16	7443	5134	1	622	1.5e-143	523.9	Eukaryota	Basidiomycota	Agaricomycetes	Cantharellales	Ceratobasidiaceae	Ceratobasidium	Ceratobasidium theobromae
contig_1331	1582974	KAB5587719.1	71.6	134	38	0	3305	3706	1	134	5.6e-42	186.4	Eukaryota	Basidiomycota	Agaricomycetes	Cantharellales	Ceratobasidiaceae	Ceratobasidium	Ceratobasidium theobromae
contig_1984	2047347	QVG61562.1	92.3	182	14	0	8759	9304	1	182	3.5e-92	353.2	Eukaryota	Basidiomycota	Agaricomycetes	Cantharellales	Ceratobasidiaceae	Rhizoctonia	Rhizoctonia sp.
contig_1341	1582974	KAB5591317.1	73.5	1160	143	12	3683	204	1	996	0	1458.7	Eukaryota	Basidiomycota	Agaricomycetes	Cantharellales	Ceratobasidiaceae	Ceratobasidium	Ceratobasidium theobromae
contig_1420	1582974	KAB5587933.1	90.5	902	86	0	7502	4797	698	1599	0	1689.1	Eukaryota	Basidiomycota	Agaricomycetes	Cantharellales	Ceratobasidiaceae	Ceratobasidium	Ceratobasidium theobromae
contig_1420	1582974	KAB5587933.1	93.4	578	38	0	7985	9718	698	1275	0	1120.1	Eukaryota	Basidiomycota	Agaricomycetes	Cantharellales	Ceratobasidiaceae	Ceratobasidium	Ceratobasidium theobromae
contig_1814	1423351	KEP46398.1	64	755	213	6	3995	6157	7	736	1.1e-275	962.6	Eukaryota	Basidiomycota	Agaricomycetes	Cantharellales	Ceratobasidiaceae	Rhizoctonia	Rhizoctonia solani
contig_1814	1423351	KEP46398.1	60.9	343	115	3	6216	7241	734	1058	9.5e-118	438	Eukaryota	Basidiomycota	Agaricomycetes	Cantharellales	Ceratobasidiaceae	Rhizoctonia	Rhizoctonia solani
contig_1948	1582974	KAB5588211.1	61	479	180	1	2052	3488	193	664	1.5e-173	623.2	Eukaryota	Basidiomycota	Agaricomycetes	Cantharellales	Ceratobasidiaceae	Ceratobasidium	Ceratobasidium theobromae
contig_1948	1582974	KAB5588211.1	43.1	369	125	8	3806	4912	712	995	4.1e-62	253.1	Eukaryota	Basidiomycota	Agaricomycetes	Cantharellales	Ceratobasidiaceae	Ceratobasidium	Ceratobasidium theobromae
contig_1895	1582974	KAB5588335.1	100	247	0	0	6115	6855	205	451	6.9e-139	508.1	Eukaryota	Basidiomycota	Agaricomycetes	Cantharellales	Ceratobasidiaceae	Ceratobasidium	Ceratobasidium theobromae
contig_1895	1582974	KAB5588335.1	47.9	578	209	8	5454	7127	1	506	1.1e-115	431	Eukaryota	Basidiomycota	Agaricomycetes	Cantharellales	Ceratobasidiaceae	Ceratobasidium	Ceratobasidium theobromae
contig_1990	1582974	KAB5587977.1	74.3	583	149	1	3494	1749	1	583	8.2e-235	826.6	Eukaryota	Basidiomycota	Agaricomycetes	Cantharellales	Ceratobasidiaceae	Ceratobasidium	Ceratobasidium theobromae
contig_1990	1582974	KAB5587977.1	87.8	386	47	0	1692	535	584	969	7.7e-201	713.8	Eukaryota	Basidiomycota	Agaricomycetes	Cantharellales	Ceratobasidiaceae	Ceratobasidium	Ceratobasidium theobromae
contig_1911	1582974	KAB5588481.1	94.8	1323	28	2	5510	1542	403	1684	0	2549.2	Eukaryota	Basidiomycota	Agaricomycetes	Cantharellales	Ceratobasidiaceae	Ceratobasidium	Ceratobasidium theobromae
contig_1911	1582974	KAB5588481.1	99	200	2	0	6738	6139	46	245	9.7e-111	414.5	Eukaryota	Basidiomycota	Agaricomycetes	Cantharellales	Ceratobasidiaceae	Ceratobasidium	Ceratobasidium theobromae
contig_1911	1582974	KAB5588481.1	47.3	516	155	16	7087	5558	1	405	1.6e-97	370.5	Eukaryota	Basidiomycota	Agaricomycetes	Cantharellales	Ceratobasidiaceae	Ceratobasidium	Ceratobasidium theobromae
contig_1865	305860	KAF8598632.1	50.9	755	302	17	5781	3559	181	880	4.6e-195	694.5	Eukaryota	Basidiomycota	Agaricomycetes	Cantharellales	Ceratobasidiaceae	Ceratobasidium	Ceratobasidium sp. AG-I
contig_1862	456999	KAF8704541.1	58	878	303	7	3359	5965	200	1020	2.7e-288	1004.2	Eukaryota	Basidiomycota	Agaricomycetes	Cantharellales	Ceratobasidiaceae	Rhizoctonia	Rhizoctonia solani
contig_1975	1582974	KAB5587921.1	53.4	247	103	3	5270	5992	1240	1480	4.1e-63	256.1	Eukaryota	Basidiomycota	Agaricomycetes	Cantharellales	Ceratobasidiaceae	Ceratobasidium	Ceratobasidium theobromae
contig_1975	1582974	KAB5587921.1	40.3	273	112	12	5005	5793	1181	1412	6.1e-27	136	Eukaryota	Basidiomycota	Agaricomycetes	Cantharellales	Ceratobasidiaceae	Ceratobasidium	Ceratobasidium theobromae
contig_1947	1582974	KAB5587696.1	75.8	289	54	2	6716	5856	1	275	4.1e-126	465.3	Eukaryota	Basidiomycota	Agaricomycetes	Cantharellales	Ceratobasidiaceae	Ceratobasidium	Ceratobasidium theobromae
contig_1947	1582974	KAB5587696.1	52.6	340	80	4	5896	4877	262	520	3.3e-83	322.8	Eukaryota	Basidiomycota	Agaricomycetes	Cantharellales	Ceratobasidiaceae	Ceratobasidium	Ceratobasidium theobromae
contig_1947	1582974	KAB5587696.1	52.7	186	71	3	5136	4582	434	603	4.2e-38	172.9	Eukaryota	Basidiomycota	Agaricomycetes	Cantharellales	Ceratobasidiaceae	Ceratobasidium	Ceratobasidium theobromae
contig_1742	1582974	KAB5587968.1	48.8	500	204	8	1637	3124	447	898	9.1e-118	437.6	Eukaryota	Basidiomycota	Agaricomycetes	Cantharellales	Ceratobasidiaceae	Ceratobasidium	Ceratobasidium theobromae
contig_1061	1582974	KAB5587682.1	89.4	264	28	0	795	4	243	506	3.1e-120	445.7	Eukaryota	Basidiomycota	Agaricomycetes	Cantharellales	Ceratobasidiaceae	Ceratobasidium	Ceratobasidium theobromae
contig_1314	1582974	KAB5591317.1	67.9	262	14	4	5029	5814	1260	1451	1.2e-79	310.8	Eukaryota	Basidiomycota	Agaricomycetes	Cantharellales	Ceratobasidiaceae	Ceratobasidium	Ceratobasidium theobromae
contig_1314	1582974	KAB5591317.1	67.9	262	14	4	4405	3620	1260	1451	1.2e-79	310.8	Eukaryota	Basidiomycota	Agaricomycetes	Cantharellales	Ceratobasidiaceae	Ceratobasidium	Ceratobasidium theobromae
contig_1569	456999	QWC53751.1	59.1	186	76	0	2560	3117	1	186	1.1e-58	241.1	Eukaryota	Basidiomycota	Agaricomycetes	Cantharellales	Ceratobasidiaceae	Rhizoctonia	Rhizoctonia solani
contig_1931	1287689	KDN34874.1	53.7	590	246	5	3161	4927	99	662	7.3e-175	627.1	Eukaryota	Basidiomycota	Agaricomycetes	Cantharellales	Ceratobasidiaceae	Rhizoctonia	Rhizoctonia solani
contig_298	170446	QRV97711.1	47.6	1789	819	24	5456	291	219	1956	0	1516.5	Eukaryota	Basidiomycota	Agaricomycetes	Cantharellales	Ceratobasidiaceae	Ceratobasidium	Ceratobasidium sp. AG-Ba
contig_1657	1582974	KAB5587927.1	98.3	646	11	0	4596	2659	1	646	0	1326.6	Eukaryota	Basidiomycota	Agaricomycetes	Cantharellales	Ceratobasidiaceae	Ceratobasidium	Ceratobasidium theobromae
contig_1657	1582974	KAB5587927.1	100	156	0	0	2671	2204	643	798	1.5e-84	327	Eukaryota	Basidiomycota	Agaricomycetes	Cantharellales	Ceratobasidiaceae	Ceratobasidium	Ceratobasidium theobromae
contig_1971	1582974	KAB5587949.1	92.7	313	23	0	5943	5005	539	851	9.6e-164	590.1	Eukaryota	Basidiomycota	Agaricomycetes	Cantharellales	Ceratobasidiaceae	Ceratobasidium	Ceratobasidium theobromae
contig_2006	1582974	KAB5588113.1	46.5	721	232	12	2937	775	114	680	3.3e-124	458.8	Eukaryota	Basidiomycota	Agaricomycetes	Cantharellales	Ceratobasidiaceae	Ceratobasidium	Ceratobasidium theobromae
contig_2006	1582974	KAB5588113.1	48.8	494	132	9	3379	1898	1	373	7.3e-108	404.4	Eukaryota	Basidiomycota	Agaricomycetes	Cantharellales	Ceratobasidiaceae	Ceratobasidium	Ceratobasidium theobromae
contig_2015	1582974	KAB5587637.1	90.4	396	1	2	2772	1585	1	359	1e-194	693	Eukaryota	Basidiomycota	Agaricomycetes	Cantharellales	Ceratobasidiaceae	Ceratobasidium	Ceratobasidium theobromae
contig_1893	1423351	KEP45731.1	51.5	260	121	2	2711	3484	34	290	6.8e-66	265	Eukaryota	Basidiomycota	Agaricomycetes	Cantharellales	Ceratobasidiaceae	Rhizoctonia	Rhizoctonia solani
contig_2044	2047347	QVG61570.1	88.3	375	43	1	3901	5022	1	375	8.6e-188	669.8	Eukaryota	Basidiomycota	Agaricomycetes	Cantharellales	Ceratobasidiaceae	Rhizoctonia	Rhizoctonia sp.
contig_509	1582974	KAB5587682.1	85.7	286	41	0	4456	5313	1	286	6.1e-117	434.5	Eukaryota	Basidiomycota	Agaricomycetes	Cantharellales	Ceratobasidiaceae	Ceratobasidium	Ceratobasidium theobromae
contig_1985	170446	QRV73658.1	66.3	956	312	3	2247	5090	782	1735	0	1291.2	Eukaryota	Basidiomycota	Agaricomycetes	Cantharellales	Ceratobasidiaceae	Ceratobasidium	Ceratobasidium sp. AG-Ba
contig_393	1582974	KAB5589025.1	61.1	574	24	3	2924	4645	148	522	4.8e-185	660.6	Eukaryota	Basidiomycota	Agaricomycetes	Cantharellales	Ceratobasidiaceae	Ceratobasidium	Ceratobasidium theobromae
contig_393	1582974	KAB5589025.1	89.5	152	16	0	2433	2888	1	152	3.4e-66	265.8	Eukaryota	Basidiomycota	Agaricomycetes	Cantharellales	Ceratobasidiaceae	Ceratobasidium	Ceratobasidium theobromae
contig_2110	1582974	KAB5589507.1	66.8	280	68	5	836	3	29	285	3.6e-84	325.5	Eukaryota	Basidiomycota	Agaricomycetes	Cantharellales	Ceratobasidiaceae	Ceratobasidium	Ceratobasidium theobromae
contig_2022	1582974	KAB5588245.1	58.3	276	56	6	4631	3813	1	220	1.1e-64	260.8	Eukaryota	Basidiomycota	Agaricomycetes	Cantharellales	Ceratobasidiaceae	Ceratobasidium	Ceratobasidium theobromae
contig_1679	1582974	KAB5588216.1	76.1	653	79	3	4758	2800	16	591	1.1e-282	984.9	Eukaryota	Basidiomycota	Agaricomycetes	Cantharellales	Ceratobasidiaceae	Ceratobasidium	Ceratobasidium theobromae
contig_1274	456999	CAE6509660.1	43.7	238	113	3	2653	1952	457	677	4.7e-44	192.2	Eukaryota	Basidiomycota	Agaricomycetes	Cantharellales	Ceratobasidiaceae	Rhizoctonia	Rhizoctonia solani
contig_2077	2047347	QVG61554.1	96.8	311	10	0	2181	1249	1	311	5.9e-161	580.5	Eukaryota	Basidiomycota	Agaricomycetes	Cantharellales	Ceratobasidiaceae	Rhizoctonia	Rhizoctonia sp.
contig_2055	1582974	KAB5587983.1	58.1	489	205	0	1336	2802	815	1303	3.7e-163	587.8	Eukaryota	Basidiomycota	Agaricomycetes	Cantharellales	Ceratobasidiaceae	Ceratobasidium	Ceratobasidium theobromae
contig_1968	1582974	KAB5587753.1	93.4	229	15	0	4337	3651	273	501	2.7e-126	465.3	Eukaryota	Basidiomycota	Agaricomycetes	Cantharellales	Ceratobasidiaceae	Ceratobasidium	Ceratobasidium theobromae
contig_2012	1582974	KAB5587874.1	86.3	248	19	2	770	27	1	233	3.5e-102	385.2	Eukaryota	Basidiomycota	Agaricomycetes	Cantharellales	Ceratobasidiaceae	Ceratobasidium	Ceratobasidium theobromae
contig_1945	1582974	KAB5593577.1	66.2	653	187	4	39	1988	261	882	6.4e-237	832.8	Eukaryota	Basidiomycota	Agaricomycetes	Cantharellales	Ceratobasidiaceae	Ceratobasidium	Ceratobasidium theobromae
contig_2111	1582974	KAB5587576.1	87.9	132	14	1	397	2	2	131	7.4e-57	234.6	Eukaryota	Basidiomycota	Agaricomycetes	Cantharellales	Ceratobasidiaceae	Ceratobasidium	Ceratobasidium theobromae
contig_1798	2600204	KAG8714131.1	59.1	149	61	0	2223	1777	266	414	3.2e-41	182.6	Eukaryota	Basidiomycota	Agaricomycetes	Cantharellales	Ceratobasidiaceae	Ceratobasidium	Ceratobasidium sp. 395
contig_2065	1582974	KAB5587717.1	73	382	60	5	1206	2336	164	507	5.5e-134	490.7	Eukaryota	Basidiomycota	Agaricomycetes	Cantharellales	Ceratobasidiaceae	Ceratobasidium	Ceratobasidium theobromae
contig_2065	1582974	KAB5587717.1	64.1	396	83	9	605	1786	1	339	4.6e-72	285	Eukaryota	Basidiomycota	Agaricomycetes	Cantharellales	Ceratobasidiaceae	Ceratobasidium	Ceratobasidium theobromae
contig_564	1582974	KAB5588009.1	67.2	716	72	10	3050	903	242	794	7.4e-139	506.9	Eukaryota	Basidiomycota	Agaricomycetes	Cantharellales	Ceratobasidiaceae	Ceratobasidium	Ceratobasidium theobromae
contig_564	1582974	KAB5588009.1	53.7	464	84	8	3969	2578	1	333	1.3e-106	399.8	Eukaryota	Basidiomycota	Agaricomycetes	Cantharellales	Ceratobasidiaceae	Ceratobasidium	Ceratobasidium theobromae
contig_564	1582974	KAB5588009.1	100	60	0	0	841	662	795	854	4.6e-24	125.6	Eukaryota	Basidiomycota	Agaricomycetes	Cantharellales	Ceratobasidiaceae	Ceratobasidium	Ceratobasidium theobromae
contig_161	1582974	KAB5587408.1	91.4	81	7	0	3442	3200	87	167	2.1e-37	169.9	Eukaryota	Basidiomycota	Agaricomycetes	Cantharellales	Ceratobasidiaceae	Ceratobasidium	Ceratobasidium theobromae
contig_161	1582974	KAB5587408.1	80.6	72	14	0	3713	3498	13	84	2e-27	136.7	Eukaryota	Basidiomycota	Agaricomycetes	Cantharellales	Ceratobasidiaceae	Ceratobasidium	Ceratobasidium theobromae
contig_1638	80600	YP_009649312.1	44	207	94	6	3237	3794	56	261	2.1e-29	143.3	Eukaryota	Basidiomycota	Agaricomycetes	Boletales	Rhizopogonaceae	Rhizopogon	Rhizopogon vinicolor
contig_1978	456999	QWC53707.1	99.4	311	2	0	1179	2111	352	662	7.2e-163	586.6	Eukaryota	Basidiomycota	Agaricomycetes	Cantharellales	Ceratobasidiaceae	Rhizoctonia	Rhizoctonia solani
contig_1977	1086054	EUC67452.1	46.1	698	356	12	1027	3090	1192	1879	3.8e-156	564.3	Eukaryota	Basidiomycota	Agaricomycetes	Cantharellales	Ceratobasidiaceae	Rhizoctonia	Rhizoctonia solani
contig_1026	1582974	KAB5591465.1	82.6	483	84	0	2898	1450	914	1396	6e-231	812.8	Eukaryota	Basidiomycota	Agaricomycetes	Cantharellales	Ceratobasidiaceae	Ceratobasidium	Ceratobasidium theobromae
contig_1026	1582974	KAB5591465.1	77.3	150	34	0	917	468	1389	1538	1.1e-62	253.8	Eukaryota	Basidiomycota	Agaricomycetes	Cantharellales	Ceratobasidiaceae	Ceratobasidium	Ceratobasidium theobromae
contig_2081	1582974	KAB5587977.1	57	920	350	10	986	3715	63	946	6.3e-273	952.2	Eukaryota	Basidiomycota	Agaricomycetes	Cantharellales	Ceratobasidiaceae	Ceratobasidium	Ceratobasidium theobromae
contig_848	1108050	CCO27432.1	93.7	127	8	0	609	989	2	128	8.9e-54	224.2	Eukaryota	Basidiomycota	Agaricomycetes	Cantharellales	Ceratobasidiaceae	Rhizoctonia	Rhizoctonia solani
contig_848	1108050	CCO27432.1	77.6	116	23	1	958	1296	115	230	2.5e-40	179.5	Eukaryota	Basidiomycota	Agaricomycetes	Cantharellales	Ceratobasidiaceae	Rhizoctonia	Rhizoctonia solani
contig_1976	170446	QRV99727.1	51.7	176	85	0	2385	2912	139	314	2.7e-50	212.6	Eukaryota	Basidiomycota	Agaricomycetes	Cantharellales	Ceratobasidiaceae	Ceratobasidium	Ceratobasidium sp. AG-Ba
contig_1530	1582974	KAB5591529.1	76.8	904	102	9	753	3464	1192	1987	0	1289.2	Eukaryota	Basidiomycota	Agaricomycetes	Cantharellales	Ceratobasidiaceae	Ceratobasidium	Ceratobasidium theobromae
contig_888	1582974	KAB5587537.1	87.2	405	46	2	1772	558	87	485	6.8e-213	752.7	Eukaryota	Basidiomycota	Agaricomycetes	Cantharellales	Ceratobasidiaceae	Ceratobasidium	Ceratobasidium theobromae
contig_1441	1582974	KAB5588447.1	67.6	170	55	0	1377	1886	9	178	2.6e-55	229.2	Eukaryota	Basidiomycota	Agaricomycetes	Cantharellales	Ceratobasidiaceae	Ceratobasidium	Ceratobasidium theobromae
contig_847	1582974	KAB5588053.1	72.3	862	221	5	2639	93	343	1199	0	1103.2	Eukaryota	Basidiomycota	Agaricomycetes	Cantharellales	Ceratobasidiaceae	Ceratobasidium	Ceratobasidium theobromae
contig_1801	456999	QWC53720.1	54.6	207	93	1	3600	2983	31	237	3.1e-56	232.3	Eukaryota	Basidiomycota	Agaricomycetes	Cantharellales	Ceratobasidiaceae	Rhizoctonia	Rhizoctonia solani
contig_2092	1582974	KAB5588129.1	84.4	442	69	0	733	2058	169	610	2.1e-219	774.2	Eukaryota	Basidiomycota	Agaricomycetes	Cantharellales	Ceratobasidiaceae	Ceratobasidium	Ceratobasidium theobromae
contig_2092	1582974	KAB5588129.1	81.5	178	33	0	228	761	1	178	2.7e-81	315.5	Eukaryota	Basidiomycota	Agaricomycetes	Cantharellales	Ceratobasidiaceae	Ceratobasidium	Ceratobasidium theobromae
contig_2004	456999	QWC53751.1	63.2	193	69	1	2933	3511	21	211	1.1e-61	250.4	Eukaryota	Basidiomycota	Agaricomycetes	Cantharellales	Ceratobasidiaceae	Rhizoctonia	Rhizoctonia solani
contig_1438	456999	QWC53664.1	66.7	249	82	1	2410	1664	1	248	9.6e-87	333.6	Eukaryota	Basidiomycota	Agaricomycetes	Cantharellales	Ceratobasidiaceae	Rhizoctonia	Rhizoctonia solani
contig_1988	1582974	KAB5588448.1	72.4	351	78	1	2281	3333	308	639	7.1e-143	520	Eukaryota	Basidiomycota	Agaricomycetes	Cantharellales	Ceratobasidiaceae	Ceratobasidium	Ceratobasidium theobromae
contig_1988	1582974	KAB5588448.1	79.3	241	50	0	1523	2245	70	310	2.2e-99	375.6	Eukaryota	Basidiomycota	Agaricomycetes	Cantharellales	Ceratobasidiaceae	Ceratobasidium	Ceratobasidium theobromae
contig_609	1582974	KAB5588309.1	75.2	121	30	0	3401	3039	12	132	7.8e-41	181	Eukaryota	Basidiomycota	Agaricomycetes	Cantharellales	Ceratobasidiaceae	Ceratobasidium	Ceratobasidium theobromae
contig_1654	1582974	KAB5587642.1	90.8	76	7	0	1686	1913	585	660	8.3e-35	161	Eukaryota	Basidiomycota	Agaricomycetes	Cantharellales	Ceratobasidiaceae	Ceratobasidium	Ceratobasidium theobromae
contig_2083	1582974	KAB5587490.1	90.6	170	0	1	3030	2521	1	154	2.6e-86	332	Eukaryota	Basidiomycota	Agaricomycetes	Cantharellales	Ceratobasidiaceae	Ceratobasidium	Ceratobasidium theobromae
contig_1914	1582974	KAB5588175.1	56.6	544	91	9	2789	1185	88	495	4.2e-153	553.9	Eukaryota	Basidiomycota	Agaricomycetes	Cantharellales	Ceratobasidiaceae	Ceratobasidium	Ceratobasidium theobromae
contig_1914	1582974	KAB5588175.1	90.4	282	8	1	1146	301	488	750	1.1e-134	492.7	Eukaryota	Basidiomycota	Agaricomycetes	Cantharellales	Ceratobasidiaceae	Ceratobasidium	Ceratobasidium theobromae
contig_969	456999	KAH7333033.1	68.1	135	43	0	661	257	35	169	1.7e-42	186.4	Eukaryota	Basidiomycota	Agaricomycetes	Cantharellales	Ceratobasidiaceae	Rhizoctonia	Rhizoctonia solani
contig_1445	1582974	KAB5587672.1	71	100	28	1	175	471	67	166	4.3e-33	155.2	Eukaryota	Basidiomycota	Agaricomycetes	Cantharellales	Ceratobasidiaceae	Ceratobasidium	Ceratobasidium theobromae
contig_1531	1582974	KAB5592227.1	88.3	274	0	2	2407	3228	1845	2086	4.8e-125	460.7	Eukaryota	Basidiomycota	Agaricomycetes	Cantharellales	Ceratobasidiaceae	Ceratobasidium	Ceratobasidium theobromae
contig_1531	1582974	KAB5592227.1	86.6	134	3	1	1947	2348	1728	1846	9.2e-52	217.2	Eukaryota	Basidiomycota	Agaricomycetes	Cantharellales	Ceratobasidiaceae	Ceratobasidium	Ceratobasidium theobromae
contig_323	1582974	KAB5588278.1	41.8	378	165	7	289	1416	82	406	3.4e-54	225.3	Eukaryota	Basidiomycota	Agaricomycetes	Cantharellales	Ceratobasidiaceae	Ceratobasidium	Ceratobasidium theobromae
contig_1465	456999	QWC53655.1	52.4	212	100	1	1190	558	73	284	8.8e-55	227.3	Eukaryota	Basidiomycota	Agaricomycetes	Cantharellales	Ceratobasidiaceae	Rhizoctonia	Rhizoctonia solani
contig_1087	2600204	KAG8703852.1	59	923	370	4	2765	3	7	923	0	1147.9	Eukaryota	Basidiomycota	Agaricomycetes	Cantharellales	Ceratobasidiaceae	Ceratobasidium	Ceratobasidium sp. 395
contig_1950	2047347	QVG61557.1	98	197	4	0	373	963	219	415	1.8e-97	369	Eukaryota	Basidiomycota	Agaricomycetes	Cantharellales	Ceratobasidiaceae	Rhizoctonia	Rhizoctonia sp.
contig_384	1582974	KAB5588448.1	67.1	407	84	5	655	1875	1203	1559	4.3e-131	480.7	Eukaryota	Basidiomycota	Agaricomycetes	Cantharellales	Ceratobasidiaceae	Ceratobasidium	Ceratobasidium theobromae
contig_384	1582974	KAB5588448.1	82.2	163	29	0	117	605	1042	1204	5.9e-64	257.7	Eukaryota	Basidiomycota	Agaricomycetes	Cantharellales	Ceratobasidiaceae	Ceratobasidium	Ceratobasidium theobromae
contig_1930	1582974	KAB5587491.1	73.2	97	9	1	2154	1864	107	186	9.5e-30	144.1	Eukaryota	Basidiomycota	Agaricomycetes	Cantharellales	Ceratobasidiaceae	Ceratobasidium	Ceratobasidium theobromae
contig_1938	1582974	KAB5587445.1	51.2	207	47	5	3077	2457	22	174	4.4e-35	161.8	Eukaryota	Basidiomycota	Agaricomycetes	Cantharellales	Ceratobasidiaceae	Ceratobasidium	Ceratobasidium theobromae
contig_82	1582974	KAB5587682.1	85.5	179	26	0	1996	2532	55	233	3.4e-80	311.6	Eukaryota	Basidiomycota	Agaricomycetes	Cantharellales	Ceratobasidiaceae	Ceratobasidium	Ceratobasidium theobromae
contig_886	1582974	KAB5587628.1	79.4	446	86	3	2766	1438	94	536	3.3e-184	657.1	Eukaryota	Basidiomycota	Agaricomycetes	Cantharellales	Ceratobasidiaceae	Ceratobasidium	Ceratobasidium theobromae
contig_1803	1582974	KAB5591458.1	70.8	137	1	2	2046	2456	45	142	6.6e-44	191	Eukaryota	Basidiomycota	Agaricomycetes	Cantharellales	Ceratobasidiaceae	Ceratobasidium	Ceratobasidium theobromae
contig_1392	1582974	KAB5589963.1	65.2	813	180	12	3027	622	2	722	5.2e-275	958.7	Eukaryota	Basidiomycota	Agaricomycetes	Cantharellales	Ceratobasidiaceae	Ceratobasidium	Ceratobasidium theobromae
contig_1392	1582974	KAB5589963.1	58.4	363	93	10	1178	111	571	882	1.1e-94	359.8	Eukaryota	Basidiomycota	Agaricomycetes	Cantharellales	Ceratobasidiaceae	Ceratobasidium	Ceratobasidium theobromae
contig_1466	1582974	KAB5589894.1	100	182	0	0	2385	2930	460	641	1.2e-85	329.7	Eukaryota	Basidiomycota	Agaricomycetes	Cantharellales	Ceratobasidiaceae	Ceratobasidium	Ceratobasidium theobromae
contig_1508	1582974	KAB5587939.1	85.5	159	22	1	2686	2210	182	339	2.8e-68	271.9	Eukaryota	Basidiomycota	Agaricomycetes	Cantharellales	Ceratobasidiaceae	Ceratobasidium	Ceratobasidium theobromae
contig_429	1582974	KAB5587682.1	77.6	237	47	1	5	715	306	536	2.2e-89	342	Eukaryota	Basidiomycota	Agaricomycetes	Cantharellales	Ceratobasidiaceae	Ceratobasidium	Ceratobasidium theobromae
contig_137	1582974	KAB5587674.1	96.6	326	11	0	2804	1827	358	683	6.7e-184	656	Eukaryota	Basidiomycota	Agaricomycetes	Cantharellales	Ceratobasidiaceae	Ceratobasidium	Ceratobasidium theobromae
contig_139	456999	XP_043175945.1	61.7	120	45	1	758	1117	10	128	2.2e-30	146	Eukaryota	Basidiomycota	Agaricomycetes	Cantharellales	Ceratobasidiaceae	Rhizoctonia	Rhizoctonia solani
contig_1912	456999	KAF8751801.1	66.8	238	79	0	1704	2417	569	806	8.7e-91	346.7	Eukaryota	Basidiomycota	Agaricomycetes	Cantharellales	Ceratobasidiaceae	Rhizoctonia	Rhizoctonia solani
contig_2028	1108050	CCO37744.1	53.7	467	180	6	613	1956	283	732	5e-123	453.8	Eukaryota	Basidiomycota	Agaricomycetes	Cantharellales	Ceratobasidiaceae	Rhizoctonia	Rhizoctonia solani
contig_1355	456999	YP_008081990.1	100	76	0	0	255	482	127	202	8.1e-33	154.1	Eukaryota	Basidiomycota	Agaricomycetes	Cantharellales	Ceratobasidiaceae	Rhizoctonia	Rhizoctonia solani
contig_1937	1582974	KAB5592441.1	81	189	22	1	667	1233	166	340	9.4e-74	290	Eukaryota	Basidiomycota	Agaricomycetes	Cantharellales	Ceratobasidiaceae	Ceratobasidium	Ceratobasidium theobromae
contig_259	1582974	KAB5588670.1	53.4	163	73	2	1916	2401	841	1001	1.4e-37	169.9	Eukaryota	Basidiomycota	Agaricomycetes	Cantharellales	Ceratobasidiaceae	Ceratobasidium	Ceratobasidium theobromae
contig_628	1582974	KAB5591465.1	70.2	514	153	0	1	1542	1025	1538	1.7e-216	764.2	Eukaryota	Basidiomycota	Agaricomycetes	Cantharellales	Ceratobasidiaceae	Ceratobasidium	Ceratobasidium theobromae
contig_2056	456999	CUA75242.1	72	697	193	1	2085	1	1919	2615	9.9e-302	1047.3	Eukaryota	Basidiomycota	Agaricomycetes	Cantharellales	Ceratobasidiaceae	Rhizoctonia	Rhizoctonia solani
contig_2056	456999	CUA75242.1	60.5	157	62	0	2665	2195	1727	1883	9e-45	193.7	Eukaryota	Basidiomycota	Agaricomycetes	Cantharellales	Ceratobasidiaceae	Rhizoctonia	Rhizoctonia solani
contig_436	1582974	KAB5592865.1	74.1	328	15	3	3	917	22	302	7.5e-84	323.6	Eukaryota	Basidiomycota	Agaricomycetes	Cantharellales	Ceratobasidiaceae	Ceratobasidium	Ceratobasidium theobromae
contig_436	1582974	KAB5592865.1	92	250	3	1	1015	1713	305	554	4.5e-28	138.3	Eukaryota	Basidiomycota	Agaricomycetes	Cantharellales	Ceratobasidiaceae	Ceratobasidium	Ceratobasidium theobromae
contig_754	1582974	KAB5587827.1	66.2	831	133	2	55	2541	139	823	0	1084.3	Eukaryota	Basidiomycota	Agaricomycetes	Cantharellales	Ceratobasidiaceae	Ceratobasidium	Ceratobasidium theobromae
contig_1052	1582974	KAB5587446.1	90	80	8	0	3	242	268	347	4.1e-34	158.3	Eukaryota	Basidiomycota	Agaricomycetes	Cantharellales	Ceratobasidiaceae	Ceratobasidium	Ceratobasidium theobromae
contig_430	1582974	KAB5588997.1	77.9	299	21	2	521	1417	935	1188	1.7e-125	461.8	Eukaryota	Basidiomycota	Agaricomycetes	Cantharellales	Ceratobasidiaceae	Ceratobasidium	Ceratobasidium theobromae
contig_430	1582974	KAB5588997.1	56.8	285	82	8	13	861	802	1047	1e-66	266.5	Eukaryota	Basidiomycota	Agaricomycetes	Cantharellales	Ceratobasidiaceae	Ceratobasidium	Ceratobasidium theobromae
contig_1595	456999	QWC53655.1	63.1	160	58	1	2463	1987	83	242	2.7e-51	215.3	Eukaryota	Basidiomycota	Agaricomycetes	Cantharellales	Ceratobasidiaceae	Rhizoctonia	Rhizoctonia solani
contig_1509	1582974	KAB5587538.1	85.4	199	29	0	1306	1902	1	199	2.1e-75	295.4	Eukaryota	Basidiomycota	Agaricomycetes	Cantharellales	Ceratobasidiaceae	Ceratobasidium	Ceratobasidium theobromae
contig_621	1582974	KAB5587983.1	87.9	832	101	0	5	2500	103	934	0	1536.2	Eukaryota	Basidiomycota	Agaricomycetes	Cantharellales	Ceratobasidiaceae	Ceratobasidium	Ceratobasidium theobromae
contig_1514	1582974	KAB5587674.1	96.7	123	4	0	2496	2128	88	210	2.7e-59	241.9	Eukaryota	Basidiomycota	Agaricomycetes	Cantharellales	Ceratobasidiaceae	Ceratobasidium	Ceratobasidium theobromae
contig_1514	1582974	KAB5587674.1	100	90	0	0	1857	2126	106	195	1e-42	186.8	Eukaryota	Basidiomycota	Agaricomycetes	Cantharellales	Ceratobasidiaceae	Ceratobasidium	Ceratobasidium theobromae
contig_1070	1582974	KAB5587674.1	89.4	142	15	0	2287	1862	651	792	1.6e-64	259.2	Eukaryota	Basidiomycota	Agaricomycetes	Cantharellales	Ceratobasidiaceae	Ceratobasidium	Ceratobasidium theobromae
contig_2060	1582974	KAB5587795.1	78.9	232	48	1	1995	1303	1	232	9.5e-102	382.9	Eukaryota	Basidiomycota	Agaricomycetes	Cantharellales	Ceratobasidiaceae	Ceratobasidium	Ceratobasidium theobromae
contig_538	1582974	KAB5587789.1	48.1	430	79	7	1280	3	1	290	6.6e-79	307	Eukaryota	Basidiomycota	Agaricomycetes	Cantharellales	Ceratobasidiaceae	Ceratobasidium	Ceratobasidium theobromae
contig_353	1582974	KAB5590670.1	92.2	371	29	0	357	1469	494	864	2.6e-200	710.3	Eukaryota	Basidiomycota	Agaricomycetes	Cantharellales	Ceratobasidiaceae	Ceratobasidium	Ceratobasidium theobromae
contig_165	1582974	KAB5588053.1	77.2	672	135	3	99	2060	583	1254	6.4e-289	1004.6	Eukaryota	Basidiomycota	Agaricomycetes	Cantharellales	Ceratobasidiaceae	Ceratobasidium	Ceratobasidium theobromae
contig_1132	1582974	KAB5587959.1	54.5	352	154	2	1218	2273	1344	1689	1e-105	396	Eukaryota	Basidiomycota	Agaricomycetes	Cantharellales	Ceratobasidiaceae	Ceratobasidium	Ceratobasidium theobromae
contig_1132	1582974	KAB5587959.1	54.2	166	76	0	734	1231	1182	1347	1.2e-50	213	Eukaryota	Basidiomycota	Agaricomycetes	Cantharellales	Ceratobasidiaceae	Ceratobasidium	Ceratobasidium theobromae
contig_1469	1582974	KAB5587599.1	83.5	121	20	0	680	318	163	283	4.1e-46	198	Eukaryota	Basidiomycota	Agaricomycetes	Cantharellales	Ceratobasidiaceae	Ceratobasidium	Ceratobasidium theobromae
contig_550	1582974	KAB5587966.1	100	92	0	0	133	408	188	279	6e-37	167.5	Eukaryota	Basidiomycota	Agaricomycetes	Cantharellales	Ceratobasidiaceae	Ceratobasidium	Ceratobasidium theobromae
contig_2090	1108050	CCO27436.1	88	342	37	1	203	1228	34	371	2.6e-162	583.9	Eukaryota	Basidiomycota	Agaricomycetes	Cantharellales	Ceratobasidiaceae	Rhizoctonia	Rhizoctonia solani
contig_404	1582974	KAB5587545.1	89.9	138	14	0	1781	2194	48	185	5.7e-61	247.3	Eukaryota	Basidiomycota	Agaricomycetes	Cantharellales	Ceratobasidiaceae	Ceratobasidium	Ceratobasidium theobromae
contig_1866	1582974	KAB5592145.1	78	205	11	2	941	1555	3	173	5.1e-78	303.9	Eukaryota	Basidiomycota	Agaricomycetes	Cantharellales	Ceratobasidiaceae	Ceratobasidium	Ceratobasidium theobromae
contig_978	1582974	KAB5587674.1	89.2	315	34	0	948	4	353	667	8.8e-168	602.1	Eukaryota	Basidiomycota	Agaricomycetes	Cantharellales	Ceratobasidiaceae	Ceratobasidium	Ceratobasidium theobromae
contig_1196	1582974	KAB5589657.1	99.5	184	1	0	1230	679	272	455	1.2e-97	369	Eukaryota	Basidiomycota	Agaricomycetes	Cantharellales	Ceratobasidiaceae	Ceratobasidium	Ceratobasidium theobromae
contig_398	1582974	KAB5587545.1	90.7	279	24	1	1015	1845	180	458	7.4e-143	519.2	Eukaryota	Basidiomycota	Agaricomycetes	Cantharellales	Ceratobasidiaceae	Ceratobasidium	Ceratobasidium theobromae
contig_942	1582974	KAB5587672.1	51.4	220	63	8	755	114	1	182	2.7e-44	191.8	Eukaryota	Basidiomycota	Agaricomycetes	Cantharellales	Ceratobasidiaceae	Ceratobasidium	Ceratobasidium theobromae
contig_1935	1582974	KAB5588095.1	89	237	26	0	1783	1073	11	247	9.7e-103	386	Eukaryota	Basidiomycota	Agaricomycetes	Cantharellales	Ceratobasidiaceae	Ceratobasidium	Ceratobasidium theobromae
contig_1935	1582974	KAB5588095.1	83.4	223	35	1	747	85	249	471	5e-99	373.6	Eukaryota	Basidiomycota	Agaricomycetes	Cantharellales	Ceratobasidiaceae	Ceratobasidium	Ceratobasidium theobromae
contig_1557	456999	QWC53738.1	99.1	108	1	0	942	619	1	108	3e-48	204.9	Eukaryota	Basidiomycota	Agaricomycetes	Cantharellales	Ceratobasidiaceae	Rhizoctonia	Rhizoctonia solani
contig_466	456999	KAJ1301366.1	71.9	167	47	0	1628	1128	129	295	4.9e-67	267.3	Eukaryota	Basidiomycota	Agaricomycetes	Cantharellales	Ceratobasidiaceae	Rhizoctonia	Rhizoctonia solani
contig_1855	1582974	KAB5587817.1	100	116	0	0	553	206	1	116	8.4e-59	240	Eukaryota	Basidiomycota	Agaricomycetes	Cantharellales	Ceratobasidiaceae	Ceratobasidium	Ceratobasidium theobromae
contig_2109	456999	KAJ1301366.1	63.8	141	51	0	1192	770	155	295	6.6e-48	203.8	Eukaryota	Basidiomycota	Agaricomycetes	Cantharellales	Ceratobasidiaceae	Rhizoctonia	Rhizoctonia solani
contig_232	1582974	KAB5587660.1	88.6	132	15	0	457	852	1	132	1.1e-58	239.6	Eukaryota	Basidiomycota	Agaricomycetes	Cantharellales	Ceratobasidiaceae	Ceratobasidium	Ceratobasidium theobromae
contig_105	1582974	KAB5587538.1	87.9	339	40	1	1011	2027	1	338	6e-150	542.7	Eukaryota	Basidiomycota	Agaricomycetes	Cantharellales	Ceratobasidiaceae	Ceratobasidium	Ceratobasidium theobromae
contig_1475	456999	QWC53690.1	50.7	138	68	0	2018	1605	49	186	3.5e-33	154.8	Eukaryota	Basidiomycota	Agaricomycetes	Cantharellales	Ceratobasidiaceae	Rhizoctonia	Rhizoctonia solani
contig_2021	1582974	KAB5589588.1	75.7	346	25	3	1495	458	29	315	3.6e-131	480.3	Eukaryota	Basidiomycota	Agaricomycetes	Cantharellales	Ceratobasidiaceae	Ceratobasidium	Ceratobasidium theobromae
contig_2021	1582974	KAB5589588.1	90.9	66	6	0	438	241	305	370	8.6e-24	123.6	Eukaryota	Basidiomycota	Agaricomycetes	Cantharellales	Ceratobasidiaceae	Ceratobasidium	Ceratobasidium theobromae
contig_637	1582974	KAB5587789.1	89.3	75	8	0	1733	1957	114	188	6.3e-27	134	Eukaryota	Basidiomycota	Agaricomycetes	Cantharellales	Ceratobasidiaceae	Ceratobasidium	Ceratobasidium theobromae
contig_260	1582974	KAB5587372.1	91.6	119	10	0	1515	1871	14	132	2e-57	235.3	Eukaryota	Basidiomycota	Agaricomycetes	Cantharellales	Ceratobasidiaceae	Ceratobasidium	Ceratobasidium theobromae
contig_1940	1582974	KAB5587446.1	61.6	172	66	0	62	577	176	347	7.1e-55	226.9	Eukaryota	Basidiomycota	Agaricomycetes	Cantharellales	Ceratobasidiaceae	Ceratobasidium	Ceratobasidium theobromae
contig_805	1582974	KAB5588053.1	90.4	562	54	0	1712	27	1394	1955	2.4e-297	1032.3	Eukaryota	Basidiomycota	Agaricomycetes	Cantharellales	Ceratobasidiaceae	Ceratobasidium	Ceratobasidium theobromae
contig_1808	1582974	KAB5589586.1	80.2	96	2	1	639	926	1	79	3.5e-30	144.8	Eukaryota	Basidiomycota	Agaricomycetes	Cantharellales	Ceratobasidiaceae	Ceratobasidium	Ceratobasidium theobromae
contig_1913	1582974	KAB5587982.1	71.5	123	35	0	1699	1331	37	159	1.8e-47	202.2	Eukaryota	Basidiomycota	Agaricomycetes	Cantharellales	Ceratobasidiaceae	Ceratobasidium	Ceratobasidium theobromae
contig_1493	1582974	KAB5588271.1	94.2	625	0	2	49	1923	654	1242	0	1130.2	Eukaryota	Basidiomycota	Agaricomycetes	Cantharellales	Ceratobasidiaceae	Ceratobasidium	Ceratobasidium theobromae
contig_854	456999	CAE6475319.1	59.9	162	55	2	463	2	1	160	6.5e-45	193.7	Eukaryota	Basidiomycota	Agaricomycetes	Cantharellales	Ceratobasidiaceae	Rhizoctonia	Rhizoctonia solani
contig_1069	1582974	KAB5587902.1	100	97	0	0	2	292	499	595	6.3e-48	203.8	Eukaryota	Basidiomycota	Agaricomycetes	Cantharellales	Ceratobasidiaceae	Ceratobasidium	Ceratobasidium theobromae
contig_1067	1582974	KAB5587628.1	78.8	480	94	3	471	1892	1	478	3.1e-193	686.4	Eukaryota	Basidiomycota	Agaricomycetes	Cantharellales	Ceratobasidiaceae	Ceratobasidium	Ceratobasidium theobromae
contig_301	1108050	CCO27458.1	59.8	97	39	0	1013	723	45	141	4.1e-28	137.9	Eukaryota	Basidiomycota	Agaricomycetes	Cantharellales	Ceratobasidiaceae	Rhizoctonia	Rhizoctonia solani
contig_229	1582974	KAB5590073.1	89.5	593	25	2	83	1861	1	556	8.1e-295	1023.8	Eukaryota	Basidiomycota	Agaricomycetes	Cantharellales	Ceratobasidiaceae	Ceratobasidium	Ceratobasidium theobromae
contig_1322	2047347	UYG49010.1	40.6	451	191	10	1762	590	1	434	6.6e-63	253.4	Eukaryota	Basidiomycota	Agaricomycetes	Cantharellales	Ceratobasidiaceae	Rhizoctonia	Rhizoctonia sp.
contig_530	1582974	KAB5588007.1	76.4	483	78	3	1449	1	142	588	5.5e-195	692.2	Eukaryota	Basidiomycota	Agaricomycetes	Cantharellales	Ceratobasidiaceae	Ceratobasidium	Ceratobasidium theobromae
contig_716	1582974	KAB5587674.1	94.4	178	10	0	1536	1003	194	371	4.8e-90	343.6	Eukaryota	Basidiomycota	Agaricomycetes	Cantharellales	Ceratobasidiaceae	Ceratobasidium	Ceratobasidium theobromae
contig_508	1582974	KAB5587415.1	55.2	154	53	1	506	45	3	140	4.2e-38	171	Eukaryota	Basidiomycota	Agaricomycetes	Cantharellales	Ceratobasidiaceae	Ceratobasidium	Ceratobasidium theobromae
contig_1999	1582974	KAB5587696.1	79	105	22	0	146	460	416	520	3.1e-41	181.4	Eukaryota	Basidiomycota	Agaricomycetes	Cantharellales	Ceratobasidiaceae	Ceratobasidium	Ceratobasidium theobromae
contig_1999	1582974	KAB5587696.1	88.9	81	9	0	516	758	523	603	5.1e-36	164.1	Eukaryota	Basidiomycota	Agaricomycetes	Cantharellales	Ceratobasidiaceae	Ceratobasidium	Ceratobasidium theobromae
contig_764	1582974	KAB5587691.1	85.5	406	59	0	1635	418	1	406	3.2e-187	666.4	Eukaryota	Basidiomycota	Agaricomycetes	Cantharellales	Ceratobasidiaceae	Ceratobasidium	Ceratobasidium theobromae
contig_820	1582974	KAB5587895.1	95.5	245	11	0	777	43	357	601	7.2e-123	452.6	Eukaryota	Basidiomycota	Agaricomycetes	Cantharellales	Ceratobasidiaceae	Ceratobasidium	Ceratobasidium theobromae
contig_1813	1582974	KAB5590913.1	99	400	4	0	1768	569	156	555	1.1e-232	817.4	Eukaryota	Basidiomycota	Agaricomycetes	Cantharellales	Ceratobasidiaceae	Ceratobasidium	Ceratobasidium theobromae
contig_2122	456999	KAF8748795.1	48.6	570	281	5	1706	3	1089	1648	1.7e-158	570.9	Eukaryota	Basidiomycota	Agaricomycetes	Cantharellales	Ceratobasidiaceae	Rhizoctonia	Rhizoctonia solani
contig_410	1582974	KAB5587553.1	94.2	361	3	1	132	1214	1	343	8e-172	615.1	Eukaryota	Basidiomycota	Agaricomycetes	Cantharellales	Ceratobasidiaceae	Ceratobasidium	Ceratobasidium theobromae
contig_1073	1582974	KAB5587933.1	70.6	286	12	2	2	859	1397	1610	4.1e-104	390.2	Eukaryota	Basidiomycota	Agaricomycetes	Cantharellales	Ceratobasidiaceae	Ceratobasidium	Ceratobasidium theobromae
contig_624	1582974	KAB5587373.1	89.3	84	9	0	1343	1594	1	84	1.5e-37	169.1	Eukaryota	Basidiomycota	Agaricomycetes	Cantharellales	Ceratobasidiaceae	Ceratobasidium	Ceratobasidium theobromae
contig_333	1582974	KAB5587696.1	84.6	201	17	1	1028	1630	1	187	8.1e-97	365.9	Eukaryota	Basidiomycota	Agaricomycetes	Cantharellales	Ceratobasidiaceae	Ceratobasidium	Ceratobasidium theobromae
contig_365	1423351	KEP46392.1	57.5	391	100	5	1360	188	698	1022	1.6e-116	431.4	Eukaryota	Basidiomycota	Agaricomycetes	Cantharellales	Ceratobasidiaceae	Rhizoctonia	Rhizoctonia solani
contig_758	1582974	KAB5587949.1	91.7	120	10	0	1262	1621	528	647	3.1e-56	231.1	Eukaryota	Basidiomycota	Agaricomycetes	Cantharellales	Ceratobasidiaceae	Ceratobasidium	Ceratobasidium theobromae
contig_758	1582974	KAB5587949.1	89.9	119	11	1	559	915	422	539	1.8e-51	215.3	Eukaryota	Basidiomycota	Agaricomycetes	Cantharellales	Ceratobasidiaceae	Ceratobasidium	Ceratobasidium theobromae
contig_1293	1582974	KAB5587696.1	43.5	361	105	7	1467	385	342	603	6.8e-64	256.5	Eukaryota	Basidiomycota	Agaricomycetes	Cantharellales	Ceratobasidiaceae	Ceratobasidium	Ceratobasidium theobromae
contig_642	1582974	KAB5587660.1	88.2	93	11	0	279	1	1	93	2.4e-37	168.3	Eukaryota	Basidiomycota	Agaricomycetes	Cantharellales	Ceratobasidiaceae	Ceratobasidium	Ceratobasidium theobromae
contig_381	1582974	KAB5587677.1	93.1	101	6	1	345	43	380	479	1.6e-41	182.2	Eukaryota	Basidiomycota	Agaricomycetes	Cantharellales	Ceratobasidiaceae	Ceratobasidium	Ceratobasidium theobromae
contig_195	1582974	KAB5587640.1	92.7	273	2	1	197	1015	1	255	3.4e-140	510	Eukaryota	Basidiomycota	Agaricomycetes	Cantharellales	Ceratobasidiaceae	Ceratobasidium	Ceratobasidium theobromae
contig_974	1582974	KAB5588095.1	86.4	323	44	0	101	1069	557	879	1.4e-157	567.8	Eukaryota	Basidiomycota	Agaricomycetes	Cantharellales	Ceratobasidiaceae	Ceratobasidium	Ceratobasidium theobromae
contig_184	1582974	KAB5588053.1	96.8	156	5	0	2	469	666	821	2.8e-70	277.7	Eukaryota	Basidiomycota	Agaricomycetes	Cantharellales	Ceratobasidiaceae	Ceratobasidium	Ceratobasidium theobromae
contig_1822	456999	QWC53720.1	57.7	239	95	4	1258	554	1	237	1.4e-66	265.4	Eukaryota	Basidiomycota	Agaricomycetes	Cantharellales	Ceratobasidiaceae	Rhizoctonia	Rhizoctonia solani
contig_1163	1582974	KAB5587696.1	56.8	347	67	4	2	1042	266	529	1.5e-97	368.2	Eukaryota	Basidiomycota	Agaricomycetes	Cantharellales	Ceratobasidiaceae	Ceratobasidium	Ceratobasidium theobromae
contig_341	1582974	KAB5588095.1	82.5	549	57	1	1	1530	939	1487	9.8e-254	887.1	Eukaryota	Basidiomycota	Agaricomycetes	Cantharellales	Ceratobasidiaceae	Ceratobasidium	Ceratobasidium theobromae
contig_1315	1582974	KAB5587674.1	88.1	269	32	0	948	142	567	835	1.1e-132	485	Eukaryota	Basidiomycota	Agaricomycetes	Cantharellales	Ceratobasidiaceae	Ceratobasidium	Ceratobasidium theobromae
contig_1315	1582974	KAB5587674.1	79.6	103	21	0	1526	1218	375	477	6.9e-42	183.3	Eukaryota	Basidiomycota	Agaricomycetes	Cantharellales	Ceratobasidiaceae	Ceratobasidium	Ceratobasidium theobromae
contig_1315	1582974	KAB5587674.1	90.7	86	8	0	1207	950	481	566	4.2e-39	174.1	Eukaryota	Basidiomycota	Agaricomycetes	Cantharellales	Ceratobasidiaceae	Ceratobasidium	Ceratobasidium theobromae
contig_1162	1582974	KAB5587674.1	66.3	178	60	0	2	535	248	425	8.6e-61	246.1	Eukaryota	Basidiomycota	Agaricomycetes	Cantharellales	Ceratobasidiaceae	Ceratobasidium	Ceratobasidium theobromae
contig_1162	1582974	KAB5587674.1	86	86	12	0	517	774	420	505	3.7e-35	161	Eukaryota	Basidiomycota	Agaricomycetes	Cantharellales	Ceratobasidiaceae	Ceratobasidium	Ceratobasidium theobromae
contig_514	1582974	KAB5587682.1	89.7	156	16	0	1	468	212	367	5.4e-71	280	Eukaryota	Basidiomycota	Agaricomycetes	Cantharellales	Ceratobasidiaceae	Ceratobasidium	Ceratobasidium theobromae
contig_778	1582974	KAB5587674.1	87.5	112	14	0	397	62	725	836	2.3e-50	211.5	Eukaryota	Basidiomycota	Agaricomycetes	Cantharellales	Ceratobasidiaceae	Ceratobasidium	Ceratobasidium theobromae
contig_1011	1582974	KAB5587959.1	57.8	512	200	1	10	1497	1082	1593	1.2e-179	641	Eukaryota	Basidiomycota	Agaricomycetes	Cantharellales	Ceratobasidiaceae	Ceratobasidium	Ceratobasidium theobromae
contig_503	1582974	KAB5591575.1	87.6	298	18	1	895	2	434	712	1.5e-139	507.7	Eukaryota	Basidiomycota	Agaricomycetes	Cantharellales	Ceratobasidiaceae	Ceratobasidium	Ceratobasidium theobromae
contig_604	1582974	KAB5587795.1	80.8	203	39	0	1235	627	1	203	4.5e-91	346.7	Eukaryota	Basidiomycota	Agaricomycetes	Cantharellales	Ceratobasidiaceae	Ceratobasidium	Ceratobasidium theobromae
contig_1177	1582974	KAB5588941.1	72.7	128	34	1	1106	726	747	874	1.3e-42	185.7	Eukaryota	Basidiomycota	Agaricomycetes	Cantharellales	Ceratobasidiaceae	Ceratobasidium	Ceratobasidium theobromae
contig_744	1582974	KAB5588053.1	96.8	220	7	0	733	74	1292	1511	6.1e-117	432.6	Eukaryota	Basidiomycota	Agaricomycetes	Cantharellales	Ceratobasidiaceae	Ceratobasidium	Ceratobasidium theobromae
contig_513	1582974	KAB5587682.1	85.2	209	31	0	788	1414	1	209	2e-83	321.2	Eukaryota	Basidiomycota	Agaricomycetes	Cantharellales	Ceratobasidiaceae	Ceratobasidium	Ceratobasidium theobromae
contig_170	1582974	KAB5587977.1	75.7	482	102	1	1	1401	714	1195	3.1e-214	755.7	Eukaryota	Basidiomycota	Agaricomycetes	Cantharellales	Ceratobasidiaceae	Ceratobasidium	Ceratobasidium theobromae
contig_565	1287689	KDN46743.1	42.2	358	160	7	1	1032	392	716	1.1e-65	262.3	Eukaryota	Basidiomycota	Agaricomycetes	Cantharellales	Ceratobasidiaceae	Rhizoctonia	Rhizoctonia solani
contig_1980	1582974	KAB5587599.1	85.9	99	14	0	3	299	159	257	2.1e-37	168.3	Eukaryota	Basidiomycota	Agaricomycetes	Cantharellales	Ceratobasidiaceae	Ceratobasidium	Ceratobasidium theobromae
contig_1091	1582974	KAB5587412.1	90.2	204	20	0	89	700	79	282	3e-100	377.1	Eukaryota	Basidiomycota	Agaricomycetes	Cantharellales	Ceratobasidiaceae	Ceratobasidium	Ceratobasidium theobromae
contig_1944	1582974	KAB5587364.1	90.8	87	8	0	1328	1068	80	166	2.9e-39	174.5	Eukaryota	Basidiomycota	Agaricomycetes	Cantharellales	Ceratobasidiaceae	Ceratobasidium	Ceratobasidium theobromae
contig_461	1287689	KDN34874.1	60.5	258	82	1	775	2	147	384	4.6e-85	326.6	Eukaryota	Basidiomycota	Agaricomycetes	Cantharellales	Ceratobasidiaceae	Rhizoctonia	Rhizoctonia solani
contig_759	1582974	KAB5587949.1	92.3	391	30	0	2	1174	683	1073	1.7e-209	740	Eukaryota	Basidiomycota	Agaricomycetes	Cantharellales	Ceratobasidiaceae	Ceratobasidium	Ceratobasidium theobromae
contig_1008	1582974	KAB5587867.1	89.9	149	15	0	1138	692	176	324	3.5e-74	290.4	Eukaryota	Basidiomycota	Agaricomycetes	Cantharellales	Ceratobasidiaceae	Ceratobasidium	Ceratobasidium theobromae
contig_873	1582974	KAB5590073.1	74.1	433	77	4	2	1297	154	552	6.6e-174	621.7	Eukaryota	Basidiomycota	Agaricomycetes	Cantharellales	Ceratobasidiaceae	Ceratobasidium	Ceratobasidium theobromae
contig_2027	1582974	KAB5590497.1	85.6	202	29	0	2	607	103	304	7e-91	345.9	Eukaryota	Basidiomycota	Agaricomycetes	Cantharellales	Ceratobasidiaceae	Ceratobasidium	Ceratobasidium theobromae
contig_2027	1582974	KAB5590497.1	73.8	84	21	1	646	894	301	384	3.5e-26	131	Eukaryota	Basidiomycota	Agaricomycetes	Cantharellales	Ceratobasidiaceae	Ceratobasidium	Ceratobasidium theobromae
contig_1979	1582974	KAB5587628.1	80.3	233	44	1	39	731	220	452	2e-90	344.4	Eukaryota	Basidiomycota	Agaricomycetes	Cantharellales	Ceratobasidiaceae	Ceratobasidium	Ceratobasidium theobromae
contig_1114	1582974	KAB5590073.1	73.8	103	27	0	15	323	1603	1705	2e-37	168.3	Eukaryota	Basidiomycota	Agaricomycetes	Cantharellales	Ceratobasidiaceae	Ceratobasidium	Ceratobasidium theobromae
contig_1122	1582974	KAB5587446.1	68.7	345	108	0	71	1105	3	347	5.5e-141	512.3	Eukaryota	Basidiomycota	Agaricomycetes	Cantharellales	Ceratobasidiaceae	Ceratobasidium	Ceratobasidium theobromae
contig_99	1582974	KAB5587696.1	63.8	315	32	2	1287	343	288	520	6.8e-99	372.5	Eukaryota	Basidiomycota	Agaricomycetes	Cantharellales	Ceratobasidiaceae	Ceratobasidium	Ceratobasidium theobromae
contig_99	1582974	KAB5587696.1	71.2	104	25	1	355	44	505	603	2.3e-38	171.4	Eukaryota	Basidiomycota	Agaricomycetes	Cantharellales	Ceratobasidiaceae	Ceratobasidium	Ceratobasidium theobromae
contig_683	1582974	KAB5587895.1	94.9	198	10	0	643	50	161	358	1.7e-105	394.4	Eukaryota	Basidiomycota	Agaricomycetes	Cantharellales	Ceratobasidiaceae	Ceratobasidium	Ceratobasidium theobromae
contig_1195	1582974	KAB5587518.1	100	222	0	0	164	829	1	222	1.7e-115	427.6	Eukaryota	Basidiomycota	Agaricomycetes	Cantharellales	Ceratobasidiaceae	Ceratobasidium	Ceratobasidium theobromae
contig_1195	1582974	KAB5587518.1	100	144	0	0	829	1260	279	422	2.2e-54	224.6	Eukaryota	Basidiomycota	Agaricomycetes	Cantharellales	Ceratobasidiaceae	Ceratobasidium	Ceratobasidium theobromae
contig_127	305860	KAF8603005.1	43.7	261	92	6	65	844	489	695	1.3e-43	188.7	Eukaryota	Basidiomycota	Agaricomycetes	Cantharellales	Ceratobasidiaceae	Ceratobasidium	Ceratobasidium sp. AG-I
contig_127	305860	KAF8603005.1	58.7	104	37	1	903	1196	695	798	8.1e-25	126.3	Eukaryota	Basidiomycota	Agaricomycetes	Cantharellales	Ceratobasidiaceae	Ceratobasidium	Ceratobasidium sp. AG-I
contig_1242	1582974	KAB5587895.1	97	66	2	0	1215	1018	540	605	4.2e-26	130.6	Eukaryota	Basidiomycota	Agaricomycetes	Cantharellales	Ceratobasidiaceae	Ceratobasidium	Ceratobasidium theobromae
contig_732	1582974	KAB5591465.1	67.3	214	70	0	397	1038	891	1104	4.1e-74	290	Eukaryota	Basidiomycota	Agaricomycetes	Cantharellales	Ceratobasidiaceae	Ceratobasidium	Ceratobasidium theobromae
contig_955	1582974	KAB5588058.1	75.5	376	58	2	1184	57	79	420	8.9e-154	554.7	Eukaryota	Basidiomycota	Agaricomycetes	Cantharellales	Ceratobasidiaceae	Ceratobasidium	Ceratobasidium theobromae
contig_1145	2600206	KAG8679942.1	58.5	159	47	1	256	732	59	198	1.2e-44	192.2	Eukaryota	Basidiomycota	Agaricomycetes	Cantharellales	Ceratobasidiaceae	Ceratobasidium	Ceratobasidium sp. 423
contig_689	1582974	KAB5587674.1	80	115	23	0	2	346	417	531	1.8e-50	211.5	Eukaryota	Basidiomycota	Agaricomycetes	Cantharellales	Ceratobasidiaceae	Ceratobasidium	Ceratobasidium theobromae
contig_394	2600203;2601501	KAG8705436.1	48.3	207	88	2	8	625	524	712	6.5e-48	203	Eukaryota	Basidiomycota	Agaricomycetes	Cantharellales	Ceratobasidiaceae	Ceratobasidium	Ceratobasidium sp. 394
contig_126	1582974	KAB5587486.1	73.9	276	17	3	99	926	1	221	5.6e-108	402.5	Eukaryota	Basidiomycota	Agaricomycetes	Cantharellales	Ceratobasidiaceae	Ceratobasidium	Ceratobasidium theobromae
contig_861	1582974	KAB5587436.1	82.1	140	25	0	2	421	133	272	4.6e-62	250	Eukaryota	Basidiomycota	Agaricomycetes	Cantharellales	Ceratobasidiaceae	Ceratobasidium	Ceratobasidium theobromae
contig_858	1582974	KAB5587682.1	75.4	171	38	2	616	1128	284	450	8.9e-58	235.7	Eukaryota	Basidiomycota	Agaricomycetes	Cantharellales	Ceratobasidiaceae	Ceratobasidium	Ceratobasidium theobromae
contig_1755	1582974	KAB5587493.1	84.6	143	0	1	466	38	1	121	1.1e-44	192.2	Eukaryota	Basidiomycota	Agaricomycetes	Cantharellales	Ceratobasidiaceae	Ceratobasidium	Ceratobasidium theobromae
contig_839	1582974	KAB5588918.1	93.6	295	19	0	1129	245	602	896	1.8e-164	590.1	Eukaryota	Basidiomycota	Agaricomycetes	Cantharellales	Ceratobasidiaceae	Ceratobasidium	Ceratobasidium theobromae
contig_473	1582974	KAB5587524.1	91.7	168	14	0	506	3	219	386	1.5e-86	331.3	Eukaryota	Basidiomycota	Agaricomycetes	Cantharellales	Ceratobasidiaceae	Ceratobasidium	Ceratobasidium theobromae
contig_1301	456999	QWC53696.1	95.9	171	7	0	671	159	50	220	1.9e-81	314.3	Eukaryota	Basidiomycota	Agaricomycetes	Cantharellales	Ceratobasidiaceae	Rhizoctonia	Rhizoctonia solani
contig_356	1582974	KAB5587851.1	97.5	162	4	0	487	2	1	162	1.6e-80	311.2	Eukaryota	Basidiomycota	Agaricomycetes	Cantharellales	Ceratobasidiaceae	Ceratobasidium	Ceratobasidium theobromae
contig_1037	1582974	KAB5587696.1	71.5	137	23	1	1095	685	460	580	1e-50	212.2	Eukaryota	Basidiomycota	Agaricomycetes	Cantharellales	Ceratobasidiaceae	Ceratobasidium	Ceratobasidium theobromae
contig_831	1582974	KAB5587795.1	83.5	231	38	0	1063	371	1	231	1.4e-108	404.4	Eukaryota	Basidiomycota	Agaricomycetes	Cantharellales	Ceratobasidiaceae	Ceratobasidium	Ceratobasidium theobromae
contig_1041	456999	XP_043181445.1	65.7	306	103	1	915	4	480	785	8.5e-119	438.3	Eukaryota	Basidiomycota	Agaricomycetes	Cantharellales	Ceratobasidiaceae	Rhizoctonia	Rhizoctonia solani
contig_676	2047347	QVG61599.1	93.5	231	15	0	917	225	1	231	5.9e-120	442.2	Eukaryota	Basidiomycota	Agaricomycetes	Cantharellales	Ceratobasidiaceae	Rhizoctonia	Rhizoctonia sp.
contig_996	1287689	KDN46743.1	53.1	352	124	3	1054	2	447	758	4.4e-96	362.8	Eukaryota	Basidiomycota	Agaricomycetes	Cantharellales	Ceratobasidiaceae	Rhizoctonia	Rhizoctonia solani
contig_693	1582974	KAB5587933.1	89.9	346	35	0	2	1039	388	733	1.8e-182	649.8	Eukaryota	Basidiomycota	Agaricomycetes	Cantharellales	Ceratobasidiaceae	Ceratobasidium	Ceratobasidium theobromae
contig_1068	1582974	KAB5587628.1	91	111	10	0	2	334	484	594	1.7e-52	218	Eukaryota	Basidiomycota	Agaricomycetes	Cantharellales	Ceratobasidiaceae	Ceratobasidium	Ceratobasidium theobromae
contig_141	1582974	KAB5587613.1	63.6	132	48	0	916	521	12	143	3.1e-38	170.6	Eukaryota	Basidiomycota	Agaricomycetes	Cantharellales	Ceratobasidiaceae	Ceratobasidium	Ceratobasidium theobromae
contig_973	1582974	KAB5588007.1	83	94	16	0	115	396	479	572	3.9e-33	153.7	Eukaryota	Basidiomycota	Agaricomycetes	Cantharellales	Ceratobasidiaceae	Ceratobasidium	Ceratobasidium theobromae
contig_382	1582974	KAB5587674.1	89.4	132	14	0	1002	607	409	540	4.8e-68	269.6	Eukaryota	Basidiomycota	Agaricomycetes	Cantharellales	Ceratobasidiaceae	Ceratobasidium	Ceratobasidium theobromae
contig_382	1582974	KAB5587674.1	87.4	135	17	0	611	207	702	836	3e-62	250.4	Eukaryota	Basidiomycota	Agaricomycetes	Cantharellales	Ceratobasidiaceae	Ceratobasidium	Ceratobasidium theobromae
